# Supplementary material for: The Lipid and Glyceride Profiles of Infant Formula Differ by Manufacturer, Region and Date Sold
Source: Nutrients. 2019 May 20;11(5):1122. doi: 10.3390/nu11051122 (PMC6567151; doi:10.3390/nu11051122)
Supplement: Supplementary file 1 [file nutrients-11-01122-s001.zip]

Archive with 14 entries (13 files):
- nutrients-505317/Supp Figs/
- nutrients-505317/Supp Figs/Fig S1.pdf
- nutrients-505317/Supp Figs/Fig S1.pptx
- nutrients-505317/Supp Figs/Fig S2.pdf
- nutrients-505317/Supp Figs/Fig S2.pptx
- nutrients-505317/Supp Figs/Fig S3.pdf
- nutrients-505317/Supp Figs/Fig S3.pptx
- nutrients-505317/Supp Figs/Fig S4.pdf
- nutrients-505317/Supp Figs/Fig S4.pptx
- nutrients-505317/Supp Figs/Fig S5.pdf
- nutrients-505317/Supp Figs/Fig S5.pptx
- nutrients-505317/Supp Figs/MilkComp_signals_2019-04-10.xlsx
- nutrients-505317/Supp Figs/Samples list and blinding_2019-05-13.xlsx
- nutrients-505317/Supp Figs/Table S1.pptx
