# Supplementary material for: The Lipid and Glyceride Profiles of Infant Formula Differ by Manufacturer, Region and Date Sold
Source: Nutrients. 2019 May 20;11(5):1122. doi: 10.3390/nu11051122 (PMC6567151; doi:10.3390/nu11051122)
Supplement: Supplementary file 1 [file nutrients-11-01122-s001.zip › nutrients-505317/Supp Figs/MilkComp_signals_2019-04-10.xlsx]

## Sheet: +ve,Whole only
				1	3	5	7	9	11	13	15	17	19	21	23	25	27	29	31	33	35	37	39	41	43	45	47	49	51	53	55	57	59	61	63	65	67	69	71	73	75	77	79	81	83	85	87	89	91
			Milk/formula type	Powder	Powder	Powder	Powder	Fresh	Fresh	Fresh	Fresh	Fresh	Fresh	Fresh	Fresh	Fresh	Fresh	Fresh	Fresh	Fresh	Fresh	Fresh	Fresh	Fresh	Fresh	Fresh	Fresh	Fresh	Fresh	Fresh	Fresh	Fresh	Fresh	Fresh	Fresh	Fresh	Fresh	Fresh	Fresh	Fresh	Formula	Formula	Formula	Formula	Formula	Formula	Formula	Formula	Formula
			Country of origin	UK	UK	UK	UK	UK	UK	UK	UK	UK	UK	UK	UK	UK	UK	UK	UK	UK	UK	UK	UK	UK	UK	UK	UK	UK	UK	UK	UK	UK	UK	UK	UK	UK	UK	UK	UK	UK	UK	UK	UK	UK	UK	UK	UK	UK	UK
			Source	Bovine	Bovine	Bovine	Bovine	Bovine	Bovine	Bovine	Bovine	Bovine	Bovine	Bovine	Bovine	Bovine	Bovine	Bovine	Bovine	Bovine	Bovine	Bovine	Bovine	Bovine	Bovine	Bovine	Bovine	Bovine	Caprine	Caprine	Caprine	Caprine	Caprine	Caprine	Caprine	Caprine	Caprine	G.max	G.max	G.max	Bovine	Bovine	Bovine	Bovine	Bovine	Bovine	Bovine	Bovine	Bovine
			Brand	Cadbury	Cadbury	Cadbury	Cadbury	Supermarket	Supermarket	Supermarket	Supermarket	Supermarket	Supermarket	Supermarket	Supermarket	Supermarket	Supermarket	Supermarket	Supermarket	Supermarket	Supermarket	Supermarket	Supermarket	Supermarket	Supermarket	Supermarket	Supermarket	Supermarket	Supermarket	Supermarket	Supermarket	Supermarket	Supermarket	Supermarket	Supermarket	Supermarket	Supermarket	Supermarket	Supermarket	Supermarket	Aptamil	Aptamil	Aptamil	Aptamil	Aptamil	Aptamil	Aptamil	Aptamil	Aptamil
			Type/No.	Marvel	Marvel	Marvel	Marvel	Jersey	Jersey	Jersey	Lactose free	Lactose free	Lactose free	Pro-active	Pro-active	Pro-active	Protein milk	Protein milk	Protein milk	Skimmed	Skimmed	Skimmed	Semi-Skimmed	Semi-Skimmed	Semi-Skimmed	Whole	Whole	Whole	Skimmed	Whole	Semi-Skimmed	Semi-Skimmed	Skimmed	Whole	Skimmed	Semi-Skimmed	Whole	Dairy free	Dairy free	Dairy free	1	1	1	1	2	2	2	2	3
			Analytical sample type	Whole sample	Whole sample	Whole sample	Whole sample	Whole sample	Whole sample	Whole sample	Whole Sample	Whole sample	Whole sample	Whole sample	Whole sample	Whole sample	Whole sample	Whole sample	Whole sample	Whole sample	Whole sample	Whole sample	Whole sample	Whole sample	Whole sample	Whole sample	Whole sample	Whole sample	Whole sample	Whole Sample	Whole sample	Whole sample	Whole sample	Whole sample	Whole sample	Whole sample	Whole sample	Whole sample	Whole sample	Whole sample	Whole sample	Whole sample	Whole sample	Whole sample	Whole sample	Whole sample	Whole sample	Whole sample	Whole sample
			Date sold	2017-11	2018-06	2018-09	2019-01	2017-11	2018-09	2019-01	2017-11	2018-09	2019-01	2017-11	2018-09	2019-01	2017-11	2018-09	2019-01	2017-11	2018-09	2019-01	2017-11	2018-09	2019-01	2017-11	2018-09	2019-01	2017-11	2017-11	2017-11	2018-09	2018-09	2018-09	2019-01	2019-01	2019-01	2017-11	2018-09	2019-01	2017-11	2018-06	2018-09	2019-01	2017-11	2018-06	2018-09	2019-01	2017-11
Variable	Isobar 1	Isobar 2	m/z	205_P1_Marvel-Cow-powde-UK-2017-11_0.mzXML	335_P3_Marvel-Cow-powde-UK-2018-06_0.mzXML	009_P1_Marvel-Cow-powde-UK-2018-09_0.mzXML	373_P3_Marvel-Cow-powde-UK-2019-01_0.mzXML	177_P3_Jersey-Cow-Fresh-UK-2017-11_0.mzXML	323_P3_Jersey-Cow-Fresh-UK-2018-09_0.mzXML	257_P1_Jersey-Cow-Fresh-UK-2019-01_0.mzXML	083_P3_Lactosefree-Cow-Fresh-UK-2017-11_0.mzXML	311_P1_Lactosefree-Cow-Fresh-UK-2018-09_0.mzXML	281_P3_Lactosefree-Cow-Fresh-UK-2019-01_0.mzXML	237_P3_Pro-active-Cow-Fresh-UK-2017-11_0.mzXML	319_P3_Pro-active-Cow-Fresh-UK-2018-09_0.mzXML	111_P1_Pro-active-Cow-Fresh-UK-2019-01_0.mzXML	045_P3_Proteinmilk-Cow-Fresh-UK-2017-11_0.mzXML	193_P1_Proteinmilk-Cow-Fresh-UK-2018-09_0.mzXML	101_P1_Proteinmilk-Cow-Fresh-UK-2019-01_0.mzXML	085_P3_SK-Cow-Fresh-UK-2017-11_0.mzXML	093_P3_SK-Cow-Fresh-UK-2018-09_0.mzXML	069_P1_SK-Cow-Fresh-UK-2019-01_0.mzXML	367_P3_Semi-SK-Cow-Fresh-UK-2017-11_0.mzXML	001_P1_Semi-SK-Cow-Fresh-UK-2018-09_0.mzXML	149_P1_Semi-SK-Cow-Fresh-UK-2019-01_0.mzXML	363_P3_Whole-Cow-Fresh-UK-2017-11_0.mzXML	079_P3_Whole-Cow-Fresh-UK-2018-09_0.mzXML	351_P1_Whole-Cow-Fresh-UK-2019-01_0.mzXML	019_P1_SK-Goat-Fresh-UK-2017-11_0.mzXML	099_P1_Whole-Goat-Fresh-UK-2017-11_0.mzXML	379_P3_Semi-SK-Goat-Fresh-UK-2017-11_0.mzXML	055_P1_Semi-SK-Goat-Fresh-UK-2018-09_0.mzXML	269_P3_SK-Goat-Fresh-UK-2018-09_0.mzXML	325_P3_Whole-Goat-Fresh-UK-2018-09_0.mzXML	155_P1_SK-Goat-Fresh-UK-2019-01_0.mzXML	165_P1_Semi-SK-Goat-Fresh-UK-2019-01_0.mzXML	261_P1_Whole-Goat-Fresh-UK-2019-01_0.mzXML	029_P3_Dairyfree-SoyaPOW-Fresh-UK-2017-11_0.mzXML	027_P3_Dairyfree-Soya-Fresh-UK-2018-09_0.mzXML	147_P1_Dairyfree-Soya-Fresh-UK-2019-01_0.mzXML	145_P1_Aptamil-1POW-formu-UK-2017-11_0.mzXML	117_P1_Aptamil-1POW-formu-UK-2018-06_0.mzXML	095_P3_Aptamil-1POW-formu-UK-2018-09_0.mzXML	287_P3_Aptamil-1POW-formu-UK-2019-01_0.mzXML	073_P3_Aptamil-2POW-formu-UK-2017-11_0.mzXML	047_P3_Aptamil-2POW-formu-UK-2018-06_0.mzXML	119_P1_Aptamil-2POW-formu-UK-2018-09_0.mzXML	253_P1_Aptamil-2POW-formu-UK-2019-01_0.mzXML	075_P3_Aptamil-3POW-formu-UK-2017-11_0.mzXML
DG(18:00)_[M+H-H2O]1+			355.285	15.6569	6.99462	6.762	5.77647	7.13628	7.69509	7.0631	6.15073	0	1.56736	2.87005	2.58165	3.28147	3.75604	5.30595	4.06075	2.65	6.56069	8.47096	6.75679	0	5.85649	5.02922	3.40382	9.62574	9.95082	8.0687	28.9981	7.13902	10.0912	2.27294	7.71191	0	1.09599	1.56943	1.94163	2.82906	7.0517	1.66566	1.31679	6.84249	12.7909	1.45554	7.61985	3.24857	0
DG(20:00)_[M+H-H2O]1+			383.316	48.7934	12.2631	44.5781	38.9429	43.7524	43.1311	40.7813	40.4641	0	3.70863	4.09319	13.4168	17.6568	6.07241	6.24222	17.8729	14.1246	44.487	49.1866	42.0513	0	27.7948	25.7459	19.6601	55.3664	54.9225	46.8856	11.0749	46.2734	56.252	19.3045	47.0081	0	1.9088	1.58527	2.0143	4.35961	46.0537	3.84304	1.79657	35.8616	65.7436	4.4896	47.7429	2.68768	0
DG(22:00)_[M+H-H2O]1+			411.347	38.1575	8.42377	39.3042	34.8446	38.9568	37.2612	34.8292	36.0546	0	2.88751	3.15599	11.6598	15.0233	4.39626	4.00622	14.8128	11.96	39.2531	41.5709	36.6131	0	28.5716	27.5096	22.1825	46.5753	46.2151	39.179	3.37908	40.9447	46.3809	24.1931	41.3623	0	1.41671	1.04596	1.29564	3.24692	40.173	2.96958	1.27397	31.4155	52.7449	3.47019	40.8567	2.21105	0
DG(23:00)_[M+H-H2O]1+			425.363	0.831497	0	0.0681275	0.0407109	0.0399935	0.0499433	0.0436898	0.0374948	0	0.00338782	0	0.0040119	0.022864	0.0182528	0.00717955	0.0060559	0.0118972	0.0775314	0.0525671	0.0485008	0	0.0853321	0.140338	0.140367	0.0673126	0.152213	0.0411857	0	0.0717896	0.073494	0	0.0491295	0	0.00185194	0.00242368	0	0	0.0634605	0.00261828	0.00347693	0.0548018	0.109642	0.00310385	0.0238156	0	0
DG(24:00)_[M+H-H2O]1+			439.379	88.127	21.8981	82.5596	74.2208	80.6111	77.7419	71.4559	76.7209	13.3857	5.88432	5.75705	24.8694	30.5192	7.27764	6.2133	30.7886	25.5406	82.8354	85.246	76.7109	0	115.978	115.766	98.0584	93.1315	90.1488	79.7611	18.4106	84.8939	91.745	51.9018	84.4437	0	2.60758	1.56482	2.31635	5.70145	83.2304	5.79337	1.89994	64.646	100.858	6.6336	84.341	2.45264	0
DG(24:01)_[M+H-H2O]1+			437.363	4.71331	0	0.47537	0.418292	0.464269	0.627359	0.96001	0.447046	0	0.142055	0.124137	0.317623	0.381703	0.550724	0.852734	0.372797	0.350334	0.452734	0.462989	0.754743	0	0.605371	0.656993	0.708139	0.564563	0.839277	0.526324	2.53859	0.449946	0.533421	0	0.544399	0	0.214456	0.176737	0.100233	0.226644	0.46989	0.247814	0.264194	0.445391	0.603271	0.288558	0.472394	0.603455	0
DG(25:00)_[M+H-H2O]1+			453.394	0.709891	0	0.116742	0.0534171	0.0539861	0.0337677	0.0387196	0.0660656	0	0.00555829	0	0.0101314	0.0157805	0.013685	0.0132007	0.0237097	0.0166289	0.0779594	0.0869882	0.112618	0	0.131053	0.234696	0.182103	0.0601397	0.144408	0.048853	0	0.0724006	0.0759882	0	0.0894868	0	0.00238183	0.00208088	0	0.00806963	0.0594137	0.00369751	0	0.0186525	0.073548	0.00292416	0.0240042	0.0223771	0
DG(26:00)_[M+H-H2O]1+			467.41	48.0391	12.4158	61.2299	56.5975	59.0004	55.9199	52.5655	57.6742	13.622	4.30947	4.49804	18.6281	21.8361	4.78921	4.17325	21.4379	18.1561	60.1539	60.3751	57.412	0	60.0612	59.1718	55.1301	64.8206	63.4916	55.664	13.7493	60.5354	62.8392	42.0206	60.3629	76.8312	1.79524	1.14899	1.71552	4.11707	60.3806	3.99539	1.39718	48.2484	68.0082	4.76098	59.5504	2.78852	4.15686
DG(26:01)_[M+H-H2O]1+			465.394	5.52749	0	2.51997	2.28338	2.28666	2.32391	2.4882	2.35356	0	0.361131	0.218012	0.866189	0.998052	0.610336	0.712042	0.960689	0.922721	2.43823	2.36002	2.46359	0	3.84621	3.66945	3.48718	2.5717	2.70214	2.2428	0	2.44275	2.62877	1.12809	2.32866	0	0.267441	0.212302	0.0857952	0.35275	2.33547	0.384708	0.211402	2.25623	2.86729	0.405412	2.28532	0.508914	0
DG(26:02)_[M+H-H2O]1+			463.379	0.672387	0	0.435341	0.414881	0.418909	0.333816	0.411243	0.414193	0	0.0184933	0	0.133755	0.201501	0.0437523	0.00639766	0.134671	0.148649	0.421844	0.437485	0.41849	0	0.457231	0.437284	0.357934	0.460311	0.491757	0.418043	0.220086	0.41727	0.494395	0	0.451031	0	0.0436586	0.00544996	0	0.00818047	0.436518	0.0235479	0.00941001	0.449016	0.564004	0.0486515	0.390718	0.0132999	0
DG(28:00)_[M+H-H2O]1+			495.441	26.1057	6.52601	33.1524	30.5434	31.2526	29.9128	28.8383	31.3439	6.76405	3.08229	3.46023	10.3243	11.7783	3.63973	4.4905	11.2558	9.95437	32.6395	31.6515	31.3316	0	28.1879	27.206	27.7566	33.1049	33.0121	28.7722	34.2344	32.2552	31.8872	23.2396	31.3046	0	1.59798	1.4825	2.09227	3.50627	31.6023	2.85691	1.36157	26.1112	31.5819	3.1873	30.6587	2.38279	0
DG(28:01)_[M+H-H2O]1+			493.426	4.7843	0	1.37009	1.28181	1.26457	1.50377	1.83494	1.33108	3.49394	0.416937	0.335002	0.643342	0.706535	0.677401	0.951082	0.710216	0.659341	1.31079	1.25239	1.61753	0	1.9299	1.96124	2.10195	1.38371	1.67867	1.24049	0	1.32069	1.49615	0	1.42398	0	0.309953	0.307706	0.0903941	0.391181	1.26081	0.353175	0.331216	1.15801	1.40459	0.416727	1.24851	1.31833	7.16589
DG(28:02)_[M+H-H2O]1+			491.41	0.919035	0	0.287655	0.271098	0.27083	0.195561	0.317153	0.262039	0	0.0327717	0	0.108488	0.191944	0.15584	0.111998	0.153133	0.188979	0.265165	0.288391	0.354759	0	0.314101	0.279282	0.227982	0.298081	0.373773	0.225269	0	0.272353	0.299488	0	0.30172	0	0.0676162	0.0794174	0.0252968	0.0542579	0.24883	0.0890487	0.0854758	0.193094	0.286127	0.0981109	0.247807	0.145052	0
DG(29:00)_[M+H-H2O]1+			509.457	1.0877	0	0.0617383	0.0356091	0.0378594	0.0417051	0.123522	0.0554484	0	0.0497379	0	0.0190504	0.0462648	0.223167	0.175006	0.0417486	0.0970231	0.016108	0.0156153	0.069225	0	0.0278513	0.0838977	0.0856016	0.0358258	0.111895	0.0318678	0	0.0224711	0.217715	0.339928	0.0317924	0	0.0170642	0.00955256	0.0346721	0.26407	0.0174971	0.0272363	0.0228261	0.030115	0.0262676	0.026767	0.0163835	0	0
DG(29:01)_[M+H-H2O]1+			507.441	0.28838	0	0	0	0.00235465	0	0.0110164	0	0	0	0	0.00534084	0.0065633	0.0391999	0	0.00292421	0.00340987	0	0	0	0	0.005138	0	0.00485053	0	0.00909062	0.00600122	0	0.00250249	0.0244446	0	0	0	0	0	0	0.00155746	0	0	0	0	0	0.00282972	0	0.0104889	0
DG(30:00)_[M+H-H2O]1+			523.473	24.1034	0	18.307	18.6527	18.5404	24.9807	23.8705	18.9065	17.8492	10.6203	18.6742	12.3803	11.734	11.561	24.7621	14.39	11.7775	17.5928	19.2694	20.6288	0	22.064	21.8599	21.0773	18.9458	19.2347	18.317	327.066	18.4871	19.2071	11.6386	18.3214	71.9972	9.24165	9.92786	14.8642	16.8796	16.9227	10.2479	8.95295	15.5845	15.8651	9.15385	20.0512	18.4371	0
DG(30:01)_[M+H-H2O]1+			521.457	17.3252	0	9.7233	9.17582	8.72763	8.47561	8.53589	9.15653	3.52506	1.33603	1.44625	3.29277	3.63403	1.64718	2.43863	3.38401	3.28421	9.65396	8.61214	9.07648	359.579	19.4099	20.2482	21.518	9.2435	9.41841	8.19395	0.676151	9.23983	9.26823	5.24872	8.42351	0	0.764572	0.749426	0.761608	1.30913	9.00566	1.16544	0.663184	7.67342	8.81087	1.21433	8.36462	0.577281	0
DG(30:02)_[M+H-H2O]1+			519.441	1.67879	0	1.24511	1.20949	1.12477	1.1171	1.21715	1.23057	3.23571	0.154981	0.0397194	0.504612	0.528826	0.283645	0.116933	0.500867	0.493534	1.20527	1.12096	1.214	0	2.10319	2.09376	2.21265	1.11575	1.23757	1.07694	0	1.12003	1.30937	0.796213	1.03713	0	0.0634081	0.0525815	0.00805995	0.0935279	1.16722	0.13418	0.0463561	1.00942	1.22878	0.17468	1.12669	0	0
DG(31:00)_[M+H-H2O]1+			537.488	2.59091	0	0.421545	0.474527	0.501147	1.08103	1.167	0.504903	0	0.836902	1.45863	0.659397	0.577308	1.19029	2.04263	0.796631	0.691628	0.309092	0.500461	0.749092	0	0.921436	0.952242	0.81099	0.516127	0.621834	0.580829	22.0419	0.362081	0.890516	0	0.414862	0	0.627732	0.673362	0.991133	1.78643	0.340146	0.687861	0.591425	0.35976	0.319889	0.56598	0.593098	1.46524	5.76091
DG(31:02)_[M+H-H2O]1+			533.456	0.0441374	0	0	0.0021438	0	0	0.00489923	0	0	0	0	0	0	0.00971348	0.01233	0	0.00300798	0	0	0	0	0	0	0	0	0.00272157	0	0.209094	0	0.00403313	0.3389	0	0	0	0	0.00777811	0	0	0.00174307	0	0	0.00605601	0	0	0	0
DG(32:01)_[M+H-H2O]1+			549.488	16.0183	0	7.60154	7.30745	7.0231	8.72594	8.8744	7.49778	0	6.44303	7.64802	6.09721	6.02457	7.3381	11.3202	6.8655	6.65857	6.96803	7.09616	8.22797	0	12.578	12.304	13.4374	6.91844	7.53779	6.7162	45.5435	6.71852	7.72732	4.80294	6.2738	54.3474	6.52805	5.78435	6.28777	7.51681	6.6428	5.54002	5.26681	6.66009	5.52261	5.48396	7.03244	4.96712	0
DG(32:02)_[M+H-H2O]1+			547.473	2.41578	0	1.65087	1.62113	1.48911	1.64382	1.77114	1.62513	0	1.3173	1.29597	1.27779	1.28529	1.44601	1.73493	1.30376	1.36207	1.54201	1.35835	1.73759	0	1.68014	1.63015	1.9124	1.45204	1.58946	1.42835	1.1469	1.43233	1.65797	0.978841	1.33386	0	1.31264	1.09959	1.19185	1.29494	1.47411	1.02232	1.13144	1.3072	1.19257	1.1246	1.47548	1.41225	0
DG(32:03)_[M+H-H2O]1+			545.457	0.435065	0	0.0258779	0.0155016	0.0191432	0.0368302	0.0212111	0.0128983	0	0.10996	0.0450203	0.0577556	0.0489288	0.161017	0.180666	0.0281774	0.0986835	0.0183121	0.023755	0.0216778	0	0.0116593	0	0.016815	0.0210719	0.0136267	0.00832117	0	0.00597336	0.00563783	0	0.00856068	0	0.0445265	0.0266379	0.0218917	0.0298965	0.0101538	0.0527786	0.0589194	0	0.0812007	0.069727	0.0254254	0.127536	0
DG(33:00)_[M+H-H2O]1+			565.519	2.02373	0	0.639145	0.939173	0.912359	2.52052	2.42655	0.961249	0	1.51162	3.58183	1.22315	0.87874	1.69325	4.20319	1.49534	1.12302	0.439292	1.07113	1.35021	0	2.01151	2.01954	1.61001	1.03922	0.841069	1.27453	69.3861	0.73648	1.28742	0	0.836495	0	1.03931	1.31754	2.60178	3.25425	0.503531	1.51004	1.2427	1.0538	0.649683	1.03983	1.24115	4.3262	0
DG(33:01)_[M+H-H2O]1+			563.504	1.62151	0	0.35592	0.365475	0.339395	0.459628	0.532179	0.377142	2.8681	0.574825	0.529505	0.487791	0.474719	0.715938	0.795953	0.490588	0.549647	0.33841	0.298683	0.454831	0	0.229736	0.329071	0.429053	0.288991	0.40515	0.260933	0	0.2446	0.517999	0	0.207628	0	0.514143	0.405653	0.242275	0.582604	0.297307	0.350313	0.391876	0.284242	0.209603	0.47134	0.248557	0.257199	0
DG(33:02)_[M+H-H2O]1+			561.488	0.337993	0	0.112794	0.0845615	0.0964184	0.0275147	0.0215554	0.100594	0	0.136608	0.0290292	0.0486558	0.0878522	0.114595	0.0395087	0.09873	0.171976	0.0966947	0.0261004	0.0598261	0	0.00489266	0.0329046	0.0577279	0.0430784	0.0546051	0.0261024	0	0.037372	0.140527	0	0.0130998	0	0.131678	0.0516798	0	0.0831828	0.0476836	0.0181279	0.0488231	0.0554591	0.0141402	0.0959242	0.0302524	0.17028	0
DG(33:03)_[M+H-H2O]1+			559.473	0.0364058	0	0.00564618	0	0.00179812	0	0	0	0	0	0	0.00442335	0	0.00325411	0	0	0.0043361	0.00319036	0	0	0	0	0.00503649	0	0	0	0	0	0	0	0	0	0	0	0	0	0	0	0	0	0	0	0	0	0.0406668	7.04701
DG(34:01)_[M+H-H2O]1+			577.519	62.764	115.511	98.0548	98.6996	87.7819	98.0563	101.098	100.573	158.788	141.532	135.717	123.248	114.646	123.346	132.011	116.365	128.407	95.6922	85.4151	99.9411	0	106.874	108.531	135.724	84.984	85.2637	80.8859	155.363	93.5003	85.482	71.7644	84.8507	62.919	193.795	138.494	136.051	133.285	93.106	135.697	132.111	77.8097	60.7265	137.514	86.6348	67.3003	13.6646
DG(34:02)_[M+H-H2O]1+			575.504	21.5701	36.434	31.0055	31.5119	28.2401	29.6751	30.0658	33.5844	31.3266	42.8096	36.5336	36.6358	34.9315	36.5743	32.9323	34.5044	38.6206	31.8314	24.642	30.942	0	41.6314	41.9819	54.7472	26.9017	26.1851	25.8169	51.4306	29.9407	25.4208	20.9365	26.7364	0	56.3511	39.8927	37.9529	36.558	29.1327	36.7349	39.0916	24.5677	18.6903	39.5141	27.7962	156.703	92.1589
DG(34:02)_[M+NH4]1+			610.54	0.0202879	7.94841	0.182909	0.211656	0.134211	0.200605	0.152185	0.121055	0	0.4841	0.474561	0.265107	0.256839	0.131471	0.291911	0.190243	0.212346	0.238562	0.220167	0.256121	0	0.272303	0.143113	0.217455	0.167784	0.203478	0.218029	0.282486	0.123847	0.0746217	0.636717	0.0846735	0	0.471604	0.380515	0.346384	0.198781	0.222921	0.267083	0.300376	0.0785133	0.0799989	0.36432	0.197883	0.203981	0
DG(34:03)_[M+H-H2O]1+			573.488	2.36276	0	2.28667	2.28385	1.80527	2.15775	2.15965	2.14934	0	2.87332	2.81816	2.47244	2.30894	2.76853	2.68196	2.30508	2.67065	2.20349	1.65092	2.30618	0	2.80052	2.85177	3.62535	1.55055	1.73376	1.62921	0	2.00662	1.56877	1.58069	1.55334	0	2.52238	2.86026	2.40258	2.53118	2.09178	2.79243	2.66779	1.66692	1.24157	2.94624	1.69586	0	0
DG(34:04)_[M+H-H2O]1+			571.473	0.290719	0	0.332327	0.329734	0.29083	0.231213	0.243443	0.29962	0	0.513235	0.293753	0.305741	0.336229	0.49495	0.392976	0.341733	0.364565	0.309313	0.233624	0.310344	0	0	0	0.00676244	0.255115	0.25218	0.204819	0	0.307678	0.18903	0.392693	0.234826	0	0.198004	0.366165	0.173238	0.2102	0.281725	0.35937	0.330302	0.245011	0.182602	0.384013	0.235446	0.500241	0
DG(35:01)_[M+H-H2O]1+			591.535	0.80962	5.24953	0.371566	0.405599	0.340899	0.466551	0.569636	0.419817	0	0.625728	0.637056	0.467431	0.451221	0.557764	0.696276	0.505073	0.563905	0.341107	0.325443	0.466516	0	0.262849	0.318351	0.491485	0.299793	0.346454	0.29127	0	0.288629	0.345603	0	0.270292	0	0.562996	0.497452	0.448271	0.620378	0.333773	0.548212	0.465568	0.281594	0.192636	0.53885	0.306353	0.690337	0
DG(35:02)_[M+H-H2O]1+			589.519	0.452785	0	0.327921	0.333174	0.323756	0.261019	0.35718	0.353592	0.030893	0.563	0.420446	0.462459	0.405648	0.503507	0.451841	0.437924	0.480531	0.302578	0.291942	0.325814	0	0.202155	0.173765	0.342977	0.260543	0.288073	0.247446	0	0.286052	0.303883	0	0.236593	0	0.395242	0.506119	0.333935	0.460821	0.265444	0.478633	0.478651	0.155851	0.168207	0.52839	0.246772	1.54936	0
DG(35:03)_[M+H-H2O]1+			587.504	0.129555	0	0.077349	0.0505831	0.0493355	0	0.0302506	0.0516254	0	0.0454595	0.0161698	0.0447841	0.086166	0.048457	0.00954573	0.0852031	0.0890211	0.0525621	0.0236059	0.0435594	0	0.0215858	0.0227025	0.113055	0.0277522	0.0495164	0.0147219	0	0.042995	0.0149105	0	0.0197792	0	0.0279997	0.11602	0	0.0222426	0.0465701	0.0433005	0.0297563	0	0.00742966	0.0767555	0.0194525	0	0
DG(35:05)_[M+NH4]1+			618.509	0.391118	0	0.249444	0.182371	0.113835	0.0668889	0.0860415	0.171946	0	0.239077	0.0182379	0.136137	0.221313	0.265972	0.0549284	0.105866	0.242132	0.207727	0.0916811	0.0956594	0	0.140337	0.175672	0.296657	0.153557	0.116984	0.0886325	0	0.162073	0.132317	0	0.0818477	0	0.327155	0.252056	0.0680221	0.212388	0.169407	0.144153	0.191354	0.435455	0.244835	0.304048	0.0952446	1.60641	0
DG(35:06)_[M+NH4]1+			616.494	0.295144	0	0.140748	0.0795029	0.0334839	0.00763766	0.0103244	0.0569323	2.51928	0.0835588	0	0.00872624	0.0720755	0.105974	0	0.00985268	0.0508189	0.068985	0.0282533	0.0301396	0	0.132596	0.0535067	0.173134	0.0266287	0.0320926	0.012206	0	0.04467	0.00701157	0.395983	0	0	0.380275	0.0195419	0.0245174	0.00604066	0.0684244	0.028985	0.0466438	0.269994	0.0677351	0.0661659	0.0176337	2.08276	0
DG(36:01)_[M+H-H2O]1+			605.551	10.2123	0	14.1237	14.6391	12.5581	15.2785	15.8996	15.2227	24.3917	25.6886	25.9368	21.7392	19.63	21.0928	25.4054	20.2825	22.2575	13.2442	11.9848	14.9872	0	13.9393	13.5234	17.4487	11.9476	11.3687	11.5396	72.7654	13.0948	10.8234	11.1392	11.2923	0	23.7677	24.6298	24.9256	25.0752	12.809	24.5694	24.6839	11.3889	8.35133	25.0442	12.572	19.6822	7.08366
DG(36:02)_[M+H-H2O]1+			603.535	69.4406	199.4	112.477	110.688	97.7223	114.619	118.545	114.89	231.37	223.262	228.848	182.966	165.852	194.795	198.447	175.358	192.668	108.352	95.0878	112.204	0	48.0612	50.3692	64.2215	93.0457	92.4189	89.1057	61.6155	107.822	89.0382	79.1039	90.9661	196.579	125.96	219.473	215.533	210.719	106.945	218.627	221.697	88.7039	67.5137	223.209	94.0971	97.518	56.289
DG(36:02)_[M+NH4]1+			638.572	0.306495	7.0922	0.359584	0.385267	0.330452	0.430971	0.389023	0.280081	0	0.891761	0.962562	0.589242	0.594562	0.658151	0.812332	0.528428	0.50184	0.389046	0.423337	0.44819	0	0.404151	0.31907	0.379574	0.370689	0.387855	0.457491	0	0.333639	0.324962	0.400985	0.31329	0	0.742197	0.731636	0.992158	0.76194	0.400625	0.639594	0.619991	0.366335	0.270243	0.771104	0.445345	0	0
DG(36:03)_[M+H-H2O]1+			601.519	49.3335	51.9081	52.5972	53.4423	46.7924	57.5667	56.3055	55.3449	88.1239	67.5528	68.0777	60.0878	55.1609	61.643	60.8849	57.3136	63.3317	53.7506	43.5682	52.1806	0	37.5088	39.9573	50.9403	45.1586	45.3194	41.9742	1.03554	55.3521	45.7931	39.3452	46.202	94.0247	68.0022	69.0355	62.5097	61.8626	49.7001	68.2607	67.1844	42.6659	31.8596	72.5069	48.1078	188.929	123.115
DG(36:03)_[M+NH4]1+			636.556	0.130206	0	0.155478	0.175345	0.14543	0.0354018	0.0868892	0.120918	0	0.368541	0.0407902	0.191689	0.273918	0.250098	0.183846	0.166188	0.146608	0.155857	0.129542	0.146948	0	0.111151	0.0703597	0.0888661	0.172373	0.145157	0.159274	0	0.120207	0.117579	0	0.0983572	0	0.415939	0.365942	0.296383	0.0944656	0.187062	0.142959	0.257838	0.119976	0.0809217	0.322023	0.146838	0.0131838	0
DG(36:04)_[M+H-H2O]1+			599.504	37.7485	28.139	33.2151	32.9761	29.2363	33.1291	32.3546	34.7069	50.0627	39.3973	35.5209	34.0925	32.8388	35.2749	32.0753	33.5016	36.5469	33.2362	27.7246	32.1725	0	35.764	41.1668	49.843	28.4538	29.0189	26.9497	0	32.5084	26.104	23.3347	28.0017	0	40.0628	37.187	33.2175	33.787	31.6184	37.5568	36.3607	26.0782	22.2259	39.0664	30.9112	0	134.851
DG(36:04)_[M+NH4]1+			634.54	0.0248822	0	0.0132534	0.00451498	0.0267423	0.0127322	0.00696061	0.0115507	0	0.0705821	0.0138395	0.00518504	0.0512242	0	0.0134838	0.0128015	0.018951	0.0114183	0.0273662	0.0354506	0	0.0138269	0.00650763	0.00487209	0.0368091	0.0194957	0.025898	0	0.0329059	0.0070833	0	0.00950185	0	0.0851635	0.0432754	0.0197986	0.0179788	0.0112553	0.020531	0.0616773	0	0.00681374	0.015774	0.0200266	0.227755	0
DG(36:05)_[M+H-H2O]1+			597.488	3.16224	0	4.46197	4.2743	3.62463	4.11443	3.96746	4.16947	3.90106	5.02687	4.69067	4.43165	4.37999	4.86779	4.7504	4.30797	4.51777	4.03716	3.56715	4.26074	0	8.0575	8.88921	11.1735	3.62978	3.65989	3.42604	0	3.75908	3.08219	2.23515	3.35107	0	3.03786	4.62733	4.61142	4.35069	4.13376	4.39752	4.69648	3.1301	3.25342	4.82693	4.14503	0	16.8764
DG(36:06)_[M+H-H2O]1+			595.472	0.677536	0	1.2263	1.10447	0.891397	0.88377	0.770866	1.06448	2.66181	1.46757	1.0607	1.08957	1.09144	1.26974	1.1495	1.1001	1.17376	0.976779	0.947996	1.10279	0	0.709116	0.768071	0.969497	0.903611	0.940357	0.892656	0	0.882666	0.736106	0	0.82673	0	0.525578	1.03512	1.05849	0.951767	1.11376	1.09428	1.00671	0.815383	0.858899	1.06684	1.01826	0	0
DG(37:00)_[M+H-H2O]1+			621.582	0.0071474	0	0	0	0	0	0	0	0	0	0	0	0	0	0	0	0	0	0.00301013	0	0	0	0	0.00640025	0	0	0	0	0	0	0	0	0	0	0.00387629	0	0.00868065	0	0	0	0	0	0	0	0.0122185	0
DG(37:02)_[M+H-H2O]1+			617.55	0.0798929	0.028967	0.127589	0.0795346	0.0516818	0.00820074	0.0310313	0.0673028	0	0.116298	0.0272622	0.0399678	0.114415	0.0824016	0.0357987	0.0672927	0.17962	0.0996552	0.0393501	0.0616293	0	0	0	0.00545272	0.0294764	0.0239836	0.043771	0	0.0795063	0.0349185	0.00159935	0.0288161	0	0.0618624	0.189318	0.0231106	0.0290324	0.0453679	0.176227	0.163269	0	0.0181504	0.187372	0.0125379	0.0311421	0
DG(37:03)_[M+H-H2O]1+			615.535	0.0147972	0	0.00663832	0.0125467	0.0259606	0.00750917	0	0.00540776	0	0.0130725	0	0	0.0184777	0.00588273	0	0.0128186	0.0277216	0.00424194	0	0.00552354	0	0	0	0.017407	0.0101877	0.00524151	0.00459113	0	0.0144185	0.00733495	0.457766	0.00563497	0	0.0195129	0.0205336	0	0.0132199	0.00748203	0.0243735	0.0236022	0	0.00114027	0.0163068	0.0050669	0.179056	0
DG(37:06)_[M+NH4]1+			644.525	0.00195317	0	0.00335945	0	0	0.00219267	0	0	0	0	0	0	0	0.00398244	0.0029716	0	0.00458038	0	0	0	0	0	0	0.00576766	0	0	0	0	0	0.00335961	0	0	0	0	0.00230924	0	0.0114492	0	0	0	0	0.00212868	0.00867134	0	0	0
DG(38:01)_[M+H-H2O]1+			633.582	0.663644	0	1.12146	1.1458	0.922187	1.19799	1.27983	1.08754	0	1.77069	1.82736	1.53367	1.29138	1.2915	1.64492	1.27148	1.54393	1.07105	0.874632	1.14514	0	0.597621	0.631398	0.870846	0.814374	0.811335	0.853521	0	1.05643	0.812734	0	0.838996	0	1.49658	1.63941	1.60684	1.74919	1.06222	1.64605	1.60609	0.828744	0.61089	1.83821	0.942157	0.865099	0
DG(38:02)_[M+H-H2O]1+			631.566	1.10638	0	1.95868	1.87049	1.50817	1.9877	2.13967	1.85425	4.99803	2.6973	2.8063	2.31861	1.9554	2.16705	2.28763	1.96138	2.4219	1.90956	1.39529	1.87474	0	0.551013	0.631643	0.93862	1.2502	1.40103	1.36823	1.81342	1.85415	1.45174	0.862481	1.34512	0	2.0669	2.75782	2.22435	2.41153	1.78708	2.73964	2.55024	1.28042	1.0744	3.16424	1.39844	2.25941	0
DG(38:03)_[M+H-H2O]1+			629.55	3.46055	0	3.36267	3.44332	4.50509	3.38985	2.93864	3.3196	0	0.816642	0.689715	0.845475	1.29719	0.650356	0.484262	1.42525	0.741748	3.17491	4.7956	3.24073	0	3.03632	2.58552	1.42967	4.98697	5.16368	5.01557	0	3.48407	5.57267	4.82851	4.4542	0	0.731276	0.980807	0.644914	0.647827	3.6716	0.861552	0.920104	6.18141	9.01676	0.938623	3.95102	1.536	0
DG(38:04)_[M+H-H2O]1+			627.535	0.194833	0	0.436672	0.40991	0.33089	0.295825	0.356211	0.386631	3.60178	0.236272	0.0691697	0.176524	0.25849	0.243308	0.0761978	0.216904	0.309294	0.399502	0.322969	0.399162	0	0.00995661	0.00538125	0.0100995	0.226905	0.256646	0.256242	0.19491	0.254107	0.0939612	0.446814	0.151324	0	0.249108	0.302646	0.0749365	0.111667	0.354394	0.249795	0.265964	0.114867	0.183512	0.303823	0.208541	0.19078	0
DG(38:07)_[M+H-H2O]1+			621.488	0	0	0.0111065	0.021068	0.0109095	0	0	0.00599223	0	0.00661809	0	0.00645632	0.00496505	0.0208754	0	0	0.00554002	0.00659892	0.0036409	0	0	0	0	0	0.00271935	0	0	0	0	0	0	0	0	0	0	0	0.00447336	0	0	0	0	0	0	0	0	0
DG(39:04)_[M+H-H2O]1+			641.55	0.00760097	0	0	0	0	0	0.00788777	0	0	0	0	0	0	0	0	0	0.00409027	0	0	0	0	0.00193613	0	0	0.0043714	0	0.00183457	0.134947	0	0.00237661	0	0	0	0	0	0	0	0	0	0	0	0	0	0	0	0
DG(39:04)_[M+NH4]1+			676.587	0	0	0	0	0	0	0	0	0	0	0	0	0	0	0	0	0	0	0	0	0	0	0	0.00335307	0	0	0	0	0	0	0	0	0	0	0	0	0	0	0	0	0	0	0	0	0	0
DG(40:01)_[M+H-H2O]1+			661.613	0.261819	0	0.610082	0.62462	0.444185	0.496213	0.531088	0.558793	0	1.62719	1.41437	1.26354	1.03353	1.03227	1.16078	0.997416	1.25621	0.578242	0.441831	0.605965	0	0.00874828	0.0580352	0.15894	0.423359	0.407482	0.386174	0	0.457909	0.262565	0.315265	0.345599	0	0.398515	1.2641	1.31937	1.34456	0.575461	1.31843	1.37841	0.37118	0.268223	1.50886	0.390358	0.425637	0
DG(40:02)_[M+H-H2O]1+			659.598	0.136	7.02713	0.254716	0.261327	0.163875	0.0980158	0.112476	0.304185	0	0.448924	0.383566	0.263476	0.368614	0.427677	0.212629	0.291543	0.487037	0.367808	0.0555891	0.217268	0	0.0238621	0.0547663	0.182845	0.0612412	0.0740707	0.0890679	0	0.278753	0.095216	0	0.0675067	0	0.450598	0.498814	0.0994992	0.323663	0.202104	0.540453	0.432251	0.10145	0.162891	0.466185	0.0691858	1.79323	0
DG(40:03)_[M+H-H2O]1+			657.582	9.76311	0	5.59773	5.77758	7.06181	5.35027	4.98931	5.39767	0	0.353598	0.233787	1.70788	2.25048	0.836289	0.582555	2.33523	1.35858	5.42958	7.40304	5.31997	0	9.48731	8.30994	5.24703	7.51321	7.71535	7.68619	0	5.77135	8.0944	7.52572	7.05567	0	0.139099	0.0778516	0.0122117	0.341133	5.91329	0.405752	0.0877287	9.18088	11.9809	0.338224	6.38248	0.0856346	0
DG(40:04)_[M+H-H2O]1+			655.566	0.798399	0	0.00884763	0.0128246	0.0356787	0.0156809	0.0283419	0.0131663	0	0.0118018	0.0444857	0.033894	0.0105338	0.0260023	0.0776606	0.007965	0.00949528	0.0183288	0.0331382	0.0498535	0	0.0304573	0.0082833	0.00494691	0.0265222	0.094888	0.0356437	0.435417	0.00758922	0.0374465	0.40593	0.0502024	0	0.00815614	0.00683117	0.0218461	0.0176545	0.0107298	0.0240631	0.00523868	0.0822504	0.110734	0.00964042	0.0119508	0.0281217	0
DG(40:06)_[M+H-H2O]1+			651.535	0.000660575	0	0.039703	0.00698805	0.00708851	0	0	0	0	0.00755712	0	0.0122924	0.0171664	0.0128597	0.00348128	0.00635641	0.00908181	0.00623616	0.00314412	0.0111516	0	0.000937689	0	0	0.00323302	0.00353051	0	0	0	0.00162075	0.375376	0	0	0	0	0	0	0.00415809	0	0.00118852	0.0168209	0	0	0	0	0
DG(41:04)_[M+H-H2O]1+			669.582	0.114356	0	0	0	0	0	0	0	0	0	0	0	0	0.00159118	0	0	0	0	0	0	0	0.00135398	0	0	0	0	0	0	0	0	0	0	0	0	0.00334792	0	0	0	0	0	0	0	0	0	0	0
DG(41:05)_[M+H-H2O]1+			667.567	0	0	0	0	0	0	0.0125145	0	0	0	0.0143327	0	0	0	0.0152125	0	0	0	0.00325052	0	0	0.00509514	0.0122928	0.00507673	0	0	0	0	0	0	0	0.00357517	0	0.00306369	0	0	0	0	0	0	0.00990224	0	0	0.0093586	0	0
DG(41:07)_[M+NH4]1+			698.572	2.02333e-06	0	0	0	0	0	0	0	0	0	0	0	0	0	0.000125392	0	0	0	0	0	0	0.00217517	0	0	0	0	0.00301895	0	0	0	0	0	0	0	0	0	0	0	0	0	0	0	0	0	0	0
DG(42:02)_[M+H-H2O]1+			687.629	0.110893	0	0.0474374	0.0448871	0.0689981	0.0160443	0.0106111	0.0251203	3.8224	0.0837116	0	0.0433814	0.0278962	0.0301095	0.00720847	0.0291315	0.0945699	0.0576642	0.0699541	0.013412	0	0.0410422	0.0760731	0.00886471	0.0576042	0.0517517	0.0556083	0	0.0247857	0.0597055	0	0.0603053	0	0.0597393	0.0721461	0	0.0127327	0.0667218	0.0550849	0.0636445	0.110226	0.210544	0.139956	0.0404608	0.110012	0
DG(42:03)_[M+H-H2O]1+			685.613	7.3994	0	5.46667	5.61507	6.72583	5.24309	5.01657	5.29286	2.67661	0.361575	0.15374	1.70825	2.25956	0.76349	0.565488	2.29757	1.50716	5.34958	7.0481	5.41897	0	7.64064	6.72691	4.59643	6.81199	6.99656	7.37532	0	5.5267	7.05997	6.17696	6.88941	0	0.128938	0.0214662	0.0215	0.307541	5.76529	0.397765	0.0617345	8.40805	10.3572	0.417682	6.1207	0.017518	0
DG(42:04)_[M+H-H2O]1+			683.598	2.30094	0	0.480754	0.557054	0.623638	0.633626	0.668536	0.497268	0	0.026013	0.0141825	0.22753	0.293354	0.141056	0.15376	0.246825	0.101122	0.496636	0.661251	0.5615	0	0.556723	0.424782	0.254405	0.66177	0.795289	0.757089	0.275526	0.492294	0.737062	0.745259	0.676753	0	0.0357494	0	0.0355604	0.0397817	0.559921	0.0345678	0.00622723	0.805521	1.09868	0.0315285	0.659095	0.0751044	5.44239
DG(42:06)_[M+H-H2O]1+			679.566	0.0503562	0	0	0	0	0	0	0	0	0	0	0	0	0	0	0	0	0	0	0	0	0	0	0	0	0	0.00140755	0	0	0	0	0	0	0	0	0	0	0	0	0	0	0	0	0	0	0
DG(43:02)_[M+NH4]1+			736.681	0	0	0	0	0	0	0	0	0	0	0	0	0	0	0	0	0	0	0	0	0	0	0	0	0	0	0	0	0	0	0	0	0	0	0	0	0	0	0	0	0	0	0	0	0	0
DG(43:05)_[M+H-H2O]1+			695.598	0.0134152	0	0	0	0.00236338	0.00601428	0.00801162	0	0	0	0	0	0	0	0.0381939	0	0	0	0	0.00468369	0	0.0196371	0	0.00291401	0	0	0.00323579	0.23714	0	0.00290344	0	0.00652721	0	0	0	0.0109841	0	0	0.00545694	0	0	0	0	0	0	0
DG(43:05)_[M+NH4]1+			730.634	0	0	0	0	0	0	0	0	0	0	0	0	0	0	0	0	0	0	0	0	0	0	0	0	0	0	0	0	0	0	0	0	0	0	0	0	0	0	0	0	0.00380008	0	0	0	0	0
DG(43:06)_[M+H-H2O]1+			693.582	0	8.13237	0	0	0	0	0	0	0	0	0	0	0	0	0	0	0	0	0	0	0	0	0	0	0	0	0	0	0	0	0	0.00580882	0	0	0	0.00527509	0	0	0	0	0	0	0	0	0	0
DG(44:00)_[M+NH4]1+			754.728	0	0	0	0	0	0	0	0	0	0	0	0	0	0	0	0	0	0	0	0	0	0	0	0	0	0	0	0	0	0	0	0	0	0	0	0	0.0373727	0	0	0	0	0	0	0	0	0
DG(44:01)_[M+H-H2O]1+			717.676	0	0	0	0	0	0	0	0	4.16282	0	0	0	0	0	0	0	0	0	0.00285097	0	0	0	0	0	0	0	0	0	0	0	0	0	0	0	0	0	0	0	0	0	0.00696948	0	0	0	0	4.22869
DG(44:03)_[M+H-H2O]1+			713.645	4.19222	0	3.65727	3.84826	4.38884	3.59011	3.38849	3.56217	0	0.219909	0.0696589	1.21561	1.53167	0.405989	0.170881	1.47927	1.0434	3.58455	4.60568	3.62902	0	4.4005	4.0754	2.78402	4.30803	4.42804	4.79775	0	3.66085	4.31412	5.57011	4.46707	0	0.0775079	0.0309246	0	0.114552	3.88909	0.247092	0.00574071	5.36509	6.25469	0.254395	4.23992	0	5.94718
DG(44:06)_[M+H-H2O]1+			707.598	0.156176	0	0	0	0	0	0	0	0	0.000163268	0.000729505	0	0	0	0	0	0	0	0	0	0	0	0	0	0	0	0	0.213529	0	0	0	0	0	0	0	0	0	0	0	0	0	0	0	0	0	0
DG(46:07)_[M+H-H2O]1+			733.613	0.00115567	0	0	0	0	0	0.0189134	0	0	0	0	0	0	0	0	0	0	0	0	0	0	0	0	0	0	0	0	1.66096	0	0	0	0	0	0	0	0	0	0	0	0	0	0	0	0	0.0140369	0
DG(47:00)_[M+H]1+			796.776	0.00372598	0	0.00216427	0	0.00199624	0	0	0.000277017	0	0	0	0	0	0	0	0	0	0	0	0	0	0.00493935	0	0	0	0	0	0	0	0	0	0	0	0	0	0	0	0	0	0	0	0	0	0	0	0
SM(29:01)_[M+H]1+			633.497	0.00616371	0	0.00221546	0	0	0	0	0	8.75111	0	0	0	0	0	0	0	0	0	0	0	0	0	0	0	0	0	0	0	0	0	0.642725	0	0	0.00288326	0	0	0	0	0	0	0.0412157	0	0	0	0	0
SM(33:00)_[M+H]1+			691.575	0	0	0	0	0	0.0101301	0.025494	0.00164023	0	0.00442279	0.0152215	0	0.00274902	0	0	0.001215	0	0	0	0	0	0	0	0.00909387	0	0	0	0	0	0	0	0	0	0.00202787	0	0	0	0.00102463	0	0	0	0.00449303	0	0	0.0258781	0
SM(34:00)_[M+H]1+			705.591	0.0237015	0	0.012579	0	0	0	0.0225763	0.00930418	0	0.0199961	0	0.0390145	0.083997	0.0557967	0.0263134	0.00848505	0.0390755	0.00241639	0	0.0078557	219.836	0.0132156	0.0870358	0.18292	0.0131398	0.00777008	0.0220127	0	0	0	0.409768	0	0	0.00354653	0.00617457	0	0.00478523	0.00767024	0.00517964	0.0363167	0.0883753	0.0120671	0.0727575	0	0	4.49471
SM(34:01)_[M+H]1+	DG(44:08)_[M+H-H2O]1+		703.575	0	0	0	0	0	0	0	0	0	0	0	0.00473164	0	0	0.00590124	0	0	0	0	0	0	0	0	0	0	0	0	0	0	0	0	0	0	0	0	0	0	0	0	0	0	0	0	0	0	0
SM(34:03)_[M+H]1+			699.544	0.0225309	0	0	0	0	0	0	0	6.19951	0	0	0	0	0	0	0	0	0	0	0	0	0	0	0	0	0	0	0	0	0	0.819593	0	0	0	0	0	0	0	0	0	0.0192958	0	0	0	0	0
SM(35:02)_[M+H]1+			715.575	0	0	0	0	0	0	0	0	3.51959	0	0	0	0	0	0	0	0	0	0	0	0	0	0.00714731	0	0	0	0.00282208	0.235004	0	0	0.438446	0	0	0	0	0	0	0	0	0	0	0.00323128	0	0	0	0
SM(35:03)_[M+H]1+			713.559	0.00142726	0	0	0	0	0	0.00430476	0	0	0	0	0	0	0	0	0	0	0	0	0	0	0	0	0	0	0	0	0.580331	0	0	0	0	0	0	0	0	0	0	0	0	0	0	0	0	0.00862581	0
SM(36:00)_[M+H]1+			733.622	0	0	0	0	0	0	0.00683049	0	0	0	0	0	0	0	0	0	0	0	0	0	0	0	0	0	0	0	0	0	0	0	0	0	0	0	0	0	0	0	0	0	0	0	0	0	0	0
SM(38:00)_[M+H]1+			761.653	0	0	0	0	0.00226452	0.00621141	0	0	0	0	0	0	0	0	0	0	0	0	0	0	0	0	0	0	0	0	0	0	0	0	0	0	0	0	0	0.0116724	0	0	0	0	0	0	0	0	0	0
SM(39:03)_[M+H]1+			769.622	0.00778132	0	0.00582651	0.00496099	0	0	0.00781823	0	0	0	0.00960232	0	0.0066892	0.00760871	0	0.00275421	0.00322303	0	0.00304912	0	0	0	0.00631459	0.0177777	0	0.00232967	0	0.392114	0	0	0	0	0	0	0	0	0	0.00348917	0	0	0.0450693	0	0.00386703	0	0	0
SM(41:01)_[M+H]1+			801.684	0	0	0	0	0	0	0	0	0	0	0	0	0	0	0.000488654	0	0	0	0	0	0	0	0	0	0	0	0	0.465208	0	0	0	0	0	0	0	0	0	0	0	0	0	0	0	0	0	0
SM(42:09)_[M+H]1+			799.575	0.168577	0	0.0293869	0.00480375	0.0373091	0.0164546	0	0.0149171	0	0.0189483	0	0.00643609	0.00394567	0.0276783	0	0.0227379	0.0247162	0.0312633	0.00244325	0.0272437	0	0.0484169	0.038863	0.196486	0.00386676	0.0160291	0.00960098	0	0	0.0168713	1.66332	0.0048335	0	0.14489	0.0328814	0	0.0255339	0	0.00713932	0.0177343	0.244162	0	0.010043	0	0	0
SM(43:01)_[M+H]1+			829.716	0	0	0	0	0	0	0.00743699	0	0	0	0	0	0	0	0	0	0	0	0	0	0	0	0	0	0	0	0	0	0	0	0	0	0	0	0	0	0	0	0	0	0	0	0	0	0	0
SM(44:11)_[M+H]1+			823.575	0.048276	0	0.174777	0.20432	0.150396	0.101421	0.105093	0.133455	0	0.298008	0.129793	0.23437	0.238435	0.167434	0.13659	0.195112	0.278142	0.191538	0.128714	0.14101	0	0.0682763	0.0561246	0.100075	0.0985691	0.104701	0.117607	0	0.137865	0.107117	0	0.113345	0	0.396339	0.269115	0.178333	0.162746	0.165016	0.248437	0.24272	0.0810869	0.114092	0.308277	0.0678828	0	0
SM(45:00)_[M+H]1+			859.763	6.07252	0	3.841	4.35959	4.61597	4.28587	4.40413	4.21886	0	5.26844	5.05678	5.34489	5.46116	6.02607	5.26968	5.0245	4.98033	4.31827	4.32493	4.31137	0	8.25978	8.47311	7.58726	4.16505	4.01997	5.40166	0	4.08118	4.12765	6.29928	4.69271	0	7.53396	5.25217	5.6902	5.48392	4.3831	5.0748	5.32561	5.47016	4.74862	4.87447	5.13415	0	0
SM(46:00)_[M+H]1+			873.778	0.703934	0	0.646439	0.738705	0.740174	0.669954	0.746929	0.654916	0	0.865123	0.863255	0.841053	0.895954	1.09496	0.964023	0.835507	0.742326	0.699674	0.722445	0.721563	0	1.80726	1.91967	1.69458	0.670842	0.66523	0.845992	0	0.633528	0.653104	1.14656	0.699901	0	0.641295	0.788752	0.800409	0.847844	0.736879	0.796382	0.84598	0.908677	0.820616	0.814106	0.801069	0	0
SM(46:01)_[M+H]1+			871.763	0.00808231	0	0.0052628	0	0.00849571	0.00580199	0	0.00376413	0	0.0461594	0.0128435	0.0246788	0.0125814	0.0235285	0.00676746	0.0133439	0.0475391	0	0.00222042	0.00652421	0	0.00398467	0.00485503	0.0108039	0.00438121	0.00681381	0.0053603	0	0.0100608	0	0	0.00760876	0	0	0.0500873	0.0472683	0.0184819	0.00844319	0.0522632	0.0596766	0	0.00538409	0.0312367	0	0.240494	0
SM(47:00)_[M+H]1+			887.794	20.0066	7.52054	13.7034	14.8857	15.3816	14.4723	14.6299	13.6473	5.09567	15.8209	16.0502	17.0787	18.4009	19.0558	16.9602	16.7522	16.1128	14.6717	15.0408	14.1211	0	10.8406	11.6164	10.0469	13.4699	13.9686	17.1134	0	14.3967	13.8506	20.7041	16.5155	0	18.2513	17.6314	17.8735	16.85	15.0417	17.4659	18.1593	17.6026	15.5721	17.0845	16.7318	63.453	0
SM(48:01)_[M+H]1+			899.794	1.08484	0	1.02256	0.956745	1.27297	1.01412	0.89915	0.970405	0	0.00605238	0	0.205346	0.421982	0.0664639	0	0.409769	0.206892	1.00489	1.46913	0.945952	0	0.735362	0.544809	0.260538	1.61933	1.73128	1.57163	0	1.10419	1.89445	1.41341	1.42339	0	0.000176774	0.00595479	0	0.00160901	1.19779	0.00191631	0.000542972	1.95649	3.21278	0.00119893	1.17546	0	0
TG(30:00)_[M+NH4]1+			572.489	10.324	0	10.6861	10.4853	13.2089	10.2462	9.06912	10.1935	0	0.967069	1.44365	3.12079	4.14766	1.97442	1.52203	4.51837	2.68127	9.98588	14.2664	9.74934	0	8.60958	7.30711	4.31379	14.8298	15.4301	14.5481	1.18599	10.9772	16.7075	11.5756	13.2861	0	0.457498	0.470246	0.538606	1.05388	11.2503	0.919102	0.447218	17.9526	24.3855	0.830578	11.7593	0.692649	0
TG(34:00)_[M+NH4]1+			628.552	0.696719	0	0.106003	0.216831	0.237401	0.668294	0.466454	0.220402	0	0.440381	0.870078	0.247378	0.170694	0.592742	1.39555	0.488159	0.244239	0.0451142	0.358011	0.306937	0	0.640309	0.467452	0.297822	0.313089	0.282168	0.341487	15.3822	0.1708	0.372365	0	0.268675	0	0.207764	0.441818	0.601826	0.756672	0.0486732	0.373592	0.362234	0.309377	0.236012	0.206506	0.340449	1.21063	0
TG(34:01)_[M+NH4]1+			626.536	0.719459	0	0.0202971	0.0102438	0.0120294	0.0171502	0.00884879	0.0121772	0	0.0113038	0	0.00613309	0.0126224	0.0327649	0.021984	0.00848354	0	0.0033185	0.0274497	0.0164866	0	0.0307206	0.0308621	0.0382617	0.0272192	0.0676674	0.0133249	0	0.0161556	0.0356108	0	0.00959848	0	0	0.000175174	0	0.00586111	0.0166058	0.00527391	0	0.0621398	0.0805437	0	0	0	0
TG(35:00)_[M+NH4]1+			642.567	0.15911	0	0	0	0	0.0165703	0	0	0	0.00516503	0.0139878	0	0	0.068534	0.0546272	0.0193721	0	0	0.00501761	0	0	0.0481055	0.00589911	0	0	0.0137404	0	0	0	0.00652106	0.355631	0	0	0	0.0103631	0.0102814	0.0068027	0	0	0	0	0.00832951	0	0	0.0162379	0
TG(35:01)_[M+NH4]1+			640.552	25.5166	0	14.6709	14.9753	18.8583	13.3875	12.5405	14.2533	0	1.14476	1.52267	4.35377	6.0288	2.49305	2.24777	6.19451	3.86761	14.3272	19.6259	13.7361	0	24.5623	22.3944	13.4201	19.8073	20.577	19.8371	0.647666	15.306	21.0934	16.3914	19.0558	0	0.652033	0.550238	0.636401	1.39289	15.3261	1.26878	0.573193	23.3841	28.9612	1.15481	16.1837	0.561979	0
TG(36:00)_[M+NH4]1+			656.582	2.04575	0	0.184422	0.194757	0.236296	0.576769	0.475973	0.220559	0	0.413943	0.816241	0.283816	0.175643	0.423345	1.26577	0.405439	0.230513	0.169766	0.293674	0.307848	0	0.57394	0.47225	0.291963	0.272874	0.367152	0.302707	14.8523	0.181544	0.33198	0	0.251484	0	0.211257	0.3938	0.723682	0.733045	0.198026	0.342393	0.317679	0.3473	0.437969	0.193903	0.235092	1.04765	13.2603
TG(36:01)_[M+NH4]1+			654.567	18.1343	0	13.494	13.8784	16.6589	12.3311	11.501	13.2439	1.82069	0.934181	1.03492	4.15438	5.30029	1.73794	1.52434	5.2398	3.50944	13.2691	17.2769	12.9459	0	18.2243	16.0024	10.9862	16.7428	17.2293	17.4133	0.404315	13.6989	17.4752	16.5488	16.6365	0	0.463169	0.298942	0.273362	1.00965	14.24	0.976578	0.353962	20.9114	24.3299	0.991478	15.0203	0.195475	0
TG(38:00)_[M+NH4]1+			684.614	0.0866553	46.5347	0	0	0	0	0	0	15.6802	0	0	0	0	0	0	0.00321243	0	0	0	0	0	0	0	0	0	0	0	0	0	0.00472469	1.31612	0	0	0	0	0	0	0	0	0	0.11357	0	0	0	0.0152423	0
TG(38:01)_[M+Na]1+	SM(33:02)_[M+H]1+		687.553	5.23397	0	1.12111	1.17827	1.42836	1.21644	1.44374	1.1271	0	0.101292	0.0468353	0.534515	0.680758	0.621777	0.582612	0.640036	0.422321	1.10781	1.38707	1.31732	0	1.1334	1.01166	0.736674	1.45407	1.74438	1.65653	0.773435	1.14792	1.61621	1.70391	1.44335	50.1365	0.0568653	0.0365643	0.0102259	0.094405	1.23655	0.136217	0.0864317	1.73924	2.49443	0.128446	1.27516	0.0623953	0
TG(38:01)_[M+NH4]1+			682.598	0.92069	0	0.0823737	0.0438319	0.0808964	0	0.0484725	0.0416885	0	0	0	0.0124507	0.0223436	0.0269489	0.00782675	0.0078225	0.00882833	0.0853909	0.0784275	0.063599	0	0.0197294	0.00677915	0.00542947	0.0722657	0.174737	0.0916909	0	0.059522	0.0761255	0	0.0858333	0	0.00249636	0	0	0	0.0826648	0	0.00192492	0.137497	0.216188	0.00396163	0.0496146	0	0
TG(38:02)_[M+NH4]1+			680.583	0.467759	0	0	0	0	0	0	0	0	0	0	0	0	0	0.00828196	0.00305002	0	0	0	0	0	0	0	0	0	0	0	0	0	0	0	0	0	0	0	0	0	0	0	0	0	0	0	0	0	7.48518
TG(39:01)_[M+NH4]1+			696.614	9.57929	0	8.40864	8.73281	10.3295	7.90325	7.49338	8.00083	0	0.706227	0.675731	2.86264	3.48024	1.11232	1.0905	3.42062	2.3368	8.19232	10.5302	8.20637	0	9.90169	8.89975	6.2129	10.0085	10.2506	10.7642	0.290461	8.37843	9.8233	9.5505	10.5303	0	0.320669	0.223658	0.150856	0.681673	8.76768	0.737727	0.272842	12.6766	13.9993	0.677129	9.49634	0.302865	0
TG(40:00)_[M+NH4]1+			712.645	3.82215	0	0.853158	0.930064	1.01624	0.970716	1.12666	0.879208	0	0.0237884	0.0232812	0.356602	0.48349	0.380438	0.332844	0.470039	0.319952	0.860338	1.0625	1.02853	0	1.30455	1.20542	0.855473	1.0803	1.27944	1.26131	0	0.896232	1.17301	0.893238	1.1319	0	0.0367357	0.0109976	0	0.0629632	0.92074	0.0689231	0.0204551	1.29994	1.7809	0.0927429	1.02851	0.0445229	0
TG(40:01)_[M+NH4]1+			710.629	0	0	0	0	0	0	0	0	0	0	0	0	0	0	0	0	0	0	0	0	0	0	0.00714731	0	0	0	0.00282208	0.235004	0	0	0.406656	0	0	0	0	0	0	0	0	0	0	0.00248049	0	0	0	0
TG(40:02)_[M+Na]1+			713.569	1.38572	0	0.109448	0.0891239	0.139283	0.0297894	0.103889	0.0842548	0	0	0	0.0229285	0.027118	0.0484446	0.0242704	0.0149101	0.00374294	0.11284	0.101691	0.140896	0	0.0349055	0.0318831	0.0377443	0.122737	0.227773	0.143764	0	0.0683255	0.0978721	0.338854	0.12526	0	0	0	0	0.0106261	0.0964531	0	0	0.173561	0.2882	0	0.0869799	0	0
TG(40:02)_[M+NH4]1+			708.614	0.331539	0	0	0	0	0.00607723	0.00574959	0	0	0	0	0.00429377	0	0	0	0	0	0	0.00234004	0.00892239	0	0	0.0109001	0	0	0.00545167	0.00236076	0.231846	0	0	0	0.00301769	0	0	0	0	0	0	0	0	0.057315	0.00285704	0	0	0	0
TG(41:00)_[M+NH4]1+			726.661	0.0118295	0	0	0	0	0	0	0	0	0	0	0	0	0	0	0	0	0	0	0	0	0	0	0	0	0	0	0	0	0	0	0	0	0	0	0	0	0	0	0	0	0	0	0	0	0
TG(41:02)_[M+NH4]1+			722.629	4.78514	0	4.22344	4.67501	5.23218	4.14252	4.14098	4.15327	0	0.401613	0.217514	1.61549	1.82196	0.567322	0.6264	1.82962	1.334	4.33735	5.31454	4.45767	201.492	4.30345	3.89533	3.04604	4.91802	5.10484	5.48082	0.220058	4.31813	4.72407	4.48552	5.28685	0	0.145764	0.113384	0.0125486	0.406486	4.4957	0.415082	0.10686	6.67005	6.1423	0.431507	4.82605	0.205838	0
TG(42:00)_[M+NH4]1+			740.676	0.219724	0	0	0	0	1.37498e-05	0	0	0	0.000137231	0	0	0	0	0	0	0	0	0	0	0	0	0	0	0	0	0	0.196224	0	0	0	0	0	0	0	0	0	0	0	0	0	0	0	0	0.00854801	0
TG(42:03)_[M+NH4]1+			734.629	0.0138052	0	0	0	0	0	0	0	0	0	0	0	0	0	0	0	0	0	0	0	0	0	0	0	0	0	0	0	0	0	0	0	0	0	0	0	0.00499868	0	0	0	0	0	0	0	0	0
TG(42:04)_[M+NH4]1+			732.614	0.00449	0	0	0	0	0	0	0	0	0	0	0	0	0	0	0	0	0	0	0	0	0	0	0	0	0	0	0	0	0	0.342789	0	0	0.00437654	0	0	0	0	0	0	0	0	0	0	0	0
TG(42:05)_[M+NH4]1+			730.598	2.72038	0	1.82124	2.04623	2.23501	2.08667	2.24794	1.9129	0	0.226437	0.124058	0.861115	0.916527	0.409287	0.571587	0.859666	0.681123	1.86878	2.31792	2.14021	0	1.83086	1.73821	1.36672	2.01942	2.17396	2.46418	0	1.83712	1.97901	2.8859	2.31835	0	0.157342	0.177215	0.0673674	0.220132	1.96084	0.261253	0.121052	2.72154	2.54179	0.252649	2.28789	0.107412	0
TG(44:00)_[M+NH4]1+			768.708	4.96079	0	1.61627	1.77129	1.87455	1.72482	1.83452	1.57682	0	0.127822	0.0165605	0.742729	0.83796	0.419617	0.541686	0.770404	0.622856	1.63201	1.93423	1.86945	0	4.37139	4.30924	3.2449	1.84952	2.03609	2.15143	0	1.58606	1.95825	2.46041	1.95241	0	0.101184	0.0524871	0	0.091519	1.71204	0.24873	0.0825949	2.52778	2.38527	0.197703	1.93277	0.205484	0
TG(44:01)_[M+NH4]1+			766.692	1.3927	0	0.458106	0.524769	0.581009	0.466812	0.441269	0.479783	9.80479	0	0	0.121671	0.234017	0.039875	0.0159154	0.14586	0.150198	0.507568	0.5856	0.552706	219.092	1.12787	1.05351	0.784126	0.521949	0.61639	0.642579	0	0.466882	0.602249	1.09811	0.598687	0	0.00366787	0.00605621	0	0	0.512158	0.00529348	0	0.716956	0.796627	0.00510964	0.536066	0.0132146	6.48795
TG(44:02)_[M+NH4]1+			764.676	0.309306	0	0.0251241	0.0322843	0.0214955	0	0	0.00766377	0	0	0	0	0.00329098	0	0	0	0	0.0189442	0.0251401	0.00524931	0	0.00933819	0.0114565	0.0107956	0.0182171	0.0329477	0.0157597	0	0.00604073	0.0139713	0.390844	0.0429735	0	0	0	0	0	0.0381612	0	0	0.0397543	0.0825328	0	0.00804205	0	0
TG(44:03)_[M+NH4]1+			762.661	0.0130555	0	0	0	0	0	0	0	2.54259	0	0	0	0	0	0	0	0	0	0	0	0	0	0	0	0	0	0	0	0	0	0	0	0	0	0	0	0	0	0	0	0	0	0	0	0	0
TG(44:04)_[M+NH4]1+			760.645	2.23156	0	1.06004	1.22462	1.33444	1.28669	1.56383	1.20967	0	0.850068	0.98436	1.11769	1.16867	1.03327	1.57689	1.20287	0.873032	1.12041	1.29637	1.34156	0	1.65644	1.64133	1.39326	1.14144	1.35174	1.49835	1.72507	1.06768	1.19329	0.89226	1.38026	0	1.27896	0.973821	1.18191	1.48211	1.12603	0.823153	0.954609	1.69591	1.22648	0.844839	1.45275	0.132784	5.05278
TG(46:00)_[M+NH4]1+			796.739	4.87455	0	1.36139	1.45655	1.58474	1.50491	1.66342	1.38659	0	0.361397	0.168491	0.762685	0.841964	0.548303	0.778955	0.761446	0.66093	1.3811	1.64678	1.58921	0	4.51104	4.37873	3.60494	1.50356	1.64402	1.8207	0	1.32508	1.66867	1.77241	1.59765	0	0.303588	0.253959	0.122883	0.309794	1.45599	0.34483	0.183519	2.13554	1.83636	0.29617	1.61177	0.0675406	0
TG(46:01)_[M+NH4]1+			794.723	0	0	0	0	0	0	0	0	0	0.00526052	0	0	0	0	0	0	0	0	0	0	0	0	0	0.00463593	0	0.00336701	0.0033283	0	0	0	0.388036	0	0	0	0	0	0	0	0	0	0	0	0	0	0	0
TG(46:02)_[M+Na]1+			797.663	0	0	0	0	0	0	0	0	0	0	0	0	0	0	0	0	0	0	0	0	0	0	0	0	0	0	0	0	0	0	0	0	0	0	0	0	0	0	0	0	0	0	0	0	0	0
TG(46:06)_[M+NH4]1+			784.645	0.383867	0	0.00192227	0.00386205	0.00622563	0.00657676	0.00713993	0	0	0.0122425	0.0258997	0.0109514	0.00930927	0.0414796	0.0337234	0.00838097	0.00473328	0.00757044	0.00207172	0.0112847	0	0.00413036	0.035283	0.0270316	0.00903111	0.02026	0	0	0.00339882	0.0251807	0	0	0	0.0165576	0.00983403	0	0.201925	0	0.0111813	0	0	0.0136826	0.0123844	0.00988936	0.0244784	0
TG(47:00)_[M+NH4]1+			810.755	0.411131	0	0.00298504	0	0.00235391	0.00655052	0	0	0	0	0	0	0.0100746	0.0143459	0	0	0.00397016	0	0	0.00412133	0	0	0	0.00531252	0	0.0105744	0	0	0	0.0606964	0	0	0	0	0	0	0	0	0	0	0	0	0	0.0063478	0.0113784	0
TG(47:01)_[M+NH4]1+			808.739	0.0844446	0	0	0	0.00250454	0	0	0	0	0	0	0	0	0	0	0	0	0	0	0	0	0	0	0	0	0	0	0	0	0.00239413	0	0	0	0	0	0	0	0	0	0	0	0	0	0.00373109	0	0
TG(47:02)_[M+NH4]1+			806.723	0.168577	0	0.0293869	0.00480375	0.0373091	0.0164546	0	0.0149171	0	0.0189483	0	0.00643609	0.00394567	0.0276783	0	0.0227379	0.0247162	0.0312633	0.00244325	0.0272437	0	0.0484169	0.038863	0.196486	0.00386676	0.0160291	0.00960098	0	0	0.0168713	1.66332	0.0048335	0	0.14489	0.0328814	0	0.0255339	0	0.00713932	0.0177343	0.244162	0	0.010043	0	0	0
TG(48:00)_[M+Na]1+			829.726	8.64643	0	5.39341	7.19734	7.49439	6.29442	8.77112	7.42231	0	7.23246	9.87325	8.70421	8.98019	7.63136	12.4238	9.20596	6.17671	5.98535	6.98893	6.98715	0	12.7428	13.0488	10.6941	6.14216	5.94233	8.02304	0	5.97135	6.0237	5.97383	7.58661	0	14.1246	8.74319	12.6925	11.987	5.55634	8.05023	8.06538	7.61405	6.3145	8.19019	8.11522	2.62563	0
TG(48:00)_[M+NH4]1+			824.77	4.25398	0	2.36751	2.59387	2.59044	2.45179	2.83908	2.31001	0	2.38079	2.38449	2.7694	2.80992	2.81376	3.11921	2.58954	2.45251	2.29885	2.41083	2.79239	0	3.83436	3.93614	3.3315	2.39834	2.53813	3.02931	0	2.18967	2.4905	2.68826	2.67415	0	3.44968	2.36988	2.74233	2.68465	2.50356	2.31678	2.44703	3.0986	2.67094	2.26743	2.73025	0.115771	0
TG(48:01)_[M+NH4]1+			822.755	3.37209	0	1.1479	1.22909	1.33668	1.17434	1.38418	1.19025	0	0.852557	0.757763	1.13371	1.13675	1.09848	1.0907	1.00554	0.869321	1.16843	1.27581	1.33346	0	3.6326	3.6921	3.12317	1.23385	1.27269	1.52821	0.25686	1.10589	1.39463	1.30015	1.3822	0	1.03712	0.791691	0.890704	0.932031	1.22654	0.752535	0.78569	1.65681	1.4792	0.747873	1.36478	0.0571411	0
TG(48:02)_[M+NH4]1+			820.739	0.769083	0	0.207931	0.252581	0.248851	0.106355	0.171583	0.203795	0	0	0	0.0380987	0.102772	0.0278352	0	0.0355679	0.0581067	0.242688	0.254258	0.225186	0	0.66588	0.730762	0.566957	0.209523	0.250186	0.280821	0	0.211306	0.306761	0	0.249216	0	0.00280301	0	0	0	0.255481	0	0	0.281277	0.306641	0.00411401	0.186245	0	0
TG(48:03)_[M+NH4]1+			818.723	0.113316	0	0.00707351	0.00731301	0.00410884	0	0	0.00768999	0	0	0	0	0.00475586	0.0103016	0.00625772	0	0	0.0130343	0	0	0	0	0.00544821	0.0268956	0.00314351	0.00172648	0.0104446	0.298495	0	0	0	0.00324183	0	0	0	0	0	0.00425022	0	0	0.00507753	0.00359988	0	0.00616664	0	0
TG(48:04)_[M+NH4]1+			816.708	0.619728	0	0.0546092	0.103626	0.0886223	0.0205176	0.0833333	0.0447824	2.94719	0.0694965	0.0123045	0.13602	0.151213	0.139082	0.0685392	0.0932361	0.134838	0.0753858	0.0277831	0.113945	0	0.01894	0.0490877	0.0433589	0.0323848	0.13384	0.0530855	0	0.0147177	0.102335	0	0.051134	0	0.197533	0.0273758	0.00997364	0.0375634	0.0569087	0.0288338	0.0597842	0	0.0291382	0.0575581	0.0201553	0	0
TG(49:01)_[M+NH4]1+			836.77	0	3.51438	0	0.002312	0	0	0.0015222	0	0	0	0	0	0	0	1.52963	0	0	0	0.0010719	0	0	0	0	0	0	0	0	0.181977	0	0	0	0	0	0	0	0	0	0	0	0	0	0	0.000240209	0	0	0
TG(49:07)_[M+Na]1+			829.632	0.145535	0	0.253158	0.25164	0.214959	0.13079	0.0925455	0.224671	0	0.294566	0.11484	0.245033	0.319631	0.301757	0.0722633	0.22329	0.316568	0.255297	0.158515	0.178518	0	0.270965	0.23677	0.254532	0.173059	0.136341	0.172784	0	0.241102	0.111204	0	0.169318	0	0.51171	0.295428	0.13771	0.172475	0.212237	0.298993	0.322817	0.181272	0.138037	0.317759	0.182167	0.382628	0
TG(50:00)_[M+Na]1+			857.757	0.833825	0	0.779098	0.697038	0.694192	0.959093	0.774336	0.720004	0	0.897509	0.904291	0.798227	0.74522	0.987381	0.913042	0.88148	1.03014	0.65821	0.613002	0.720579	0	1.18965	1.1813	1.59171	0.667477	0.570734	0.672812	0	0.613178	0.763499	14.1066	0.617642	0	1.26092	0.935304	0.982212	1.29744	0.670541	0.792148	0.820093	1.55679	0.521205	0.84618	0.710049	5.76482	0
TG(50:01)_[M+Na]1+			855.741	18.5693	0	32.7508	36.5568	36.7802	30.9669	34.4054	34.5222	13.2559	45.2797	41.4079	47.1269	47.092	46.9769	44.3712	45.2477	43.3826	33.0959	36.5163	35.0682	0	44.9428	43.7143	41.9697	33.3247	32.3559	40.1624	0.692798	33.0375	33.3121	33.194	38.5723	0	83.0548	48.426	50.3443	46.7109	34.7723	46.9727	47.81	41.702	31.0138	43.9053	36.103	2.9762	0
TG(50:01)_[M+NH4]1+			850.786	0.225897	0	0.235646	0.175802	0.163578	0.224821	0.0895007	0.170535	0	0.143272	0.0205728	0.0918053	0.127399	0.195428	0.0650046	0.158907	0.24115	0.175358	0.109136	0.106662	0	0.433701	0.417156	0.608913	0.133184	0.117193	0.123431	0	0.122552	0.133691	3.50526	0.0684625	0	0.312265	0.160301	0.0851751	0.283269	0.117228	0.119444	0.138694	0.655144	0.079048	0.179044	0.11135	2.74683	0
TG(50:02)_[M+Na]1+			853.726	6.63332	0	10.3993	11.5186	11.988	9.98346	10.7367	10.8627	3.8517	14.0556	12.5635	14.5977	15.4165	15.0748	13.2401	13.7492	13.4248	11.0361	10.7361	11.1428	0	15.9155	14.6077	14.1125	10.5898	10.0377	13.286	0.293964	10.3253	10.2185	11.8512	12.0139	0	24.7794	14.4109	16.208	14.4705	11.0967	12.7694	15.0779	13.6269	10.4376	12.6713	11.8016	13.804	0
TG(50:02)_[M+NH4]1+			848.77	1.13896	0	0.794222	0.905699	0.935817	0.83552	0.890745	0.813592	4.12707	0.887335	0.825097	0.975083	1.01626	1.093	0.991502	0.909079	0.895948	0.871045	0.902211	0.908074	0	1.10121	1.18659	1.06252	0.857792	0.837786	1.09368	0	0.814152	0.918707	0.757521	0.893687	0	1.21788	0.817701	0.913199	0.935979	0.903636	0.810332	0.880418	1.17083	0.935346	0.790168	0.952433	2.04264	0
TG(50:03)_[M+NH4]1+			846.755	0.373093	186.674	0.179709	0.211307	0.247168	0.0803587	0.0910384	0.153357	0	0.12049	0.247227	0.140984	0.290211	0.217016	0.0568336	0.171939	0.171006	0.219602	0.178529	0.21525	0	0.135763	0.113418	0.0824968	0.207642	0.180149	0.216028	2.56199	0.16086	0.138286	0	0.216501	261.445	0.187685	0.136898	0.0386385	0.0440325	0.18138	0.0820462	0.130473	0.329494	0.242445	0.115477	0.156044	0.288636	96.7529
TG(50:04)_[M+NH4]1+			844.739	0.393499	0	0.117492	0.103809	0.106456	0.0302067	0.0756549	0.0956912	0	0.151716	0.049344	0.155138	0.176427	0.134195	0.100715	0.148801	0.133703	0.0970772	0.108578	0.115241	0	0.0638143	0.0528169	0.151103	0.0455677	0.114761	0.0810466	0	0.0772861	0.059032	0	0.0737427	0	0.323627	0.121678	0.0678085	0.0584933	0.117531	0.105572	0.126968	0.175501	0.0634797	0.136097	0.0754772	0	0
TG(51:01)_[M+NH4]1+			864.802	0.372035	0	0.147005	0.146201	0.118343	0.0645865	0.099302	0.120807	0	0.184346	0.0557361	0.142133	0.226859	0.218037	0.0532979	0.149368	0.205727	0.154828	0.0863129	0.142503	0	0.0481921	0.0781759	0.0771765	0.0853508	0.107502	0.106255	0	0.0935815	0.10932	0	0.0637134	0	0.237448	0.127759	0.0462153	0.126167	0.125136	0.138388	0.142172	0.125465	0.0660413	0.206963	0.0738523	0.0557745	0
TG(51:02)_[M+NH4]1+			862.786	0.0670721	0	0.0313268	0.0226405	0.0120873	0.00790044	0	0.0140261	0	0.0313258	0.0132509	0.0230665	0.0232819	0.0180308	0.00895137	0.00975564	0.0474797	0.0132114	0.00798941	0.0190983	0	0	0.0139626	0.0328207	0.00351176	0.00781377	0	0	0.00701533	0.011558	0	0.0216991	0	0.108426	0.0240463	0.0213385	0.0205854	0.0349216	0.0298495	0.0321648	0.0985168	0.011225	0.0388514	0.0119391	0.036836	0
TG(51:03)_[M+NH4]1+			860.77	0.0174636	0	0.106885	0.0536865	0.0434238	0.0415596	0.0225878	0.0678188	0	0.0620012	0	0.0481772	0.0934462	0.0495603	0.0173728	0.052894	0.11639	0.0790412	0.0290185	0.0526338	0	0.0717326	0.0622269	0.0929551	0.0432061	0.0181899	0.0414939	0	0.0732678	0.0114658	0	0.0415354	0	0.25181	0.106364	0.0416878	0.0678244	0.0964924	0.0668861	0.0857858	0.0289363	0.0255094	0.110197	0.0380376	0.100293	7.4906
TG(51:04)_[M+NH4]1+			858.755	0.469178	0	0.426051	0.404454	0.380774	0.482579	0.30412	0.399984	0	0.468951	0.321487	0.370235	0.396564	0.532945	0.264519	0.488623	0.570359	0.372766	0.310293	0.341008	0	0.676569	0.667864	0.942429	0.376979	0.322173	0.371496	0	0.378118	0.415632	6.68785	0.332314	0	0.776993	0.520876	0.509759	0.684979	0.371524	0.462887	0.499305	0.931076	0.293685	0.457841	0.3367	3.18977	0
TG(51:05)_[M+NH4]1+			856.739	0.0847099	0	0.0802628	0.0323277	0.0267306	0.0288249	0	0.0272906	0	0.0225274	0	0.00841787	0.0363606	0.0367822	0	0.0246323	0.0653832	0.0365105	0.00809792	0.0365906	0	0.203469	0.153413	0.331462	0.026538	0.0281669	0.0143364	0	0.0283538	0.0268268	0.449195	0.00637571	0	0.0779064	0.0424353	0.00740048	0.0436369	0.0285291	0.0289799	0.00955984	0.243333	0.0341194	0.041642	0.0165996	1.63737	0
TG(51:06)_[M+NH4]1+			854.723	0.584257	0	0.565618	0.601465	0.55422	0.687392	0.735955	0.614354	0	0.793613	0.770305	0.813097	0.686667	0.769183	0.759542	0.666921	0.780008	0.580348	0.469366	0.558457	0	0.329088	0.402003	0.484443	0.509041	0.465586	0.53076	0	0.598873	0.522382	1.50798	0.546819	0	0.763926	0.844568	0.782759	0.819283	0.54019	0.825994	0.8214	0.597356	0.516427	0.861509	0.573581	1.84744	0
TG(52:01)_[M+Na]1+			883.773	2.35588	0	2.76408	3.21484	3.41566	3.18646	3.60095	3.26849	0	3.84474	3.93361	4.19324	3.76849	3.37652	4.25573	3.5837	3.60654	2.74297	2.93375	3.41562	0	4.72478	4.49191	4.50603	2.89145	2.58641	3.65715	0	2.73733	2.5708	3.08224	3.49079	0	8.92693	3.47298	4.73067	4.42385	2.93746	3.7076	3.87901	3.49081	2.55351	3.51381	3.51287	1.09424	0
TG(52:01)_[M+NH4]1+			878.817	1.77427	0	1.58945	1.56746	1.42753	1.81032	1.71108	1.50042	0	1.8298	1.87376	1.77547	1.61495	1.92497	1.88739	1.71884	1.93757	1.5074	1.3404	1.5161	0	1.15097	1.238	1.49569	1.30632	1.30044	1.45022	0	1.46929	1.43526	9.89459	1.36466	0	2.06211	1.93355	1.94169	2.25921	1.47068	1.8323	1.81198	2.14285	1.35997	1.87127	1.56851	6.61549	62.3611
TG(52:02)_[M+Na]1+			881.757	21.1082	0	30.9796	34.881	35.2081	29.8338	32.6113	32.7747	10.1674	51.0436	47.7009	50.2415	51.2747	56.7845	50.868	48.3354	47.1287	32.225	35.7569	33.2825	0	34.5729	34.7904	33.2994	31.5454	31.3407	37.9459	0.326043	31.7174	33.0087	34.4949	36.0463	0	78.3221	54.5265	55.1114	53.6183	33.608	54.455	53.8729	41.1541	30.9058	50.7336	33.698	16.8632	0
TG(52:02)_[M+NH4]1+			876.802	1.73275	0	1.18238	1.16914	1.08664	1.28682	1.2919	1.15601	0	1.41421	1.28043	1.35804	1.22479	1.39859	1.21468	1.26599	1.35366	1.18156	1.00976	1.16828	0	1.79009	1.90446	2.17525	1.08194	0.986831	1.15322	0	1.10093	0.949623	7.13181	1.02978	0	1.86504	1.30458	1.41949	1.52377	1.13645	1.29182	1.24976	1.481	1.16026	1.31327	1.28556	12.9857	0
TG(52:03)_[M+Na]1+			879.741	12.8168	0	14.1675	15.9925	16.8459	14.6642	15.1791	14.9101	0	19.4053	18.2059	20.137	21.6621	22.8295	19.2523	19.2659	18.9311	15.5388	15.3561	15.1842	0	19.2521	18.279	17.5415	14.6568	14.2374	18.2198	0.265856	15.1204	14.9874	17.1051	17.2392	0	33.8568	21.9095	21.4522	20.5594	15.4644	19.7584	21.7745	19.1733	14.619	19.6758	16.2022	43.2927	0
TG(52:03)_[M+NH4]1+			874.786	0.458996	0	0.362167	0.319739	0.292759	0.226101	0.0992297	0.28211	29.5818	0.334332	0.0939799	0.318722	0.33018	0.410045	0.163691	0.326821	0.396019	0.296698	0.276363	0.310195	0	0.905905	0.881101	1.03662	0.282423	0.289964	0.260314	0	0.269686	0.239264	4.04576	0.265044	0	0.483014	0.343644	0.253543	0.32044	0.353759	0.286615	0.336372	0.600467	0.349791	0.341944	0.296666	6.83551	0
TG(52:04)_[M+Na]1+			877.726	10.4836	7.09117	6.67303	7.59942	7.96493	7.25942	7.37115	7.15978	0	8.75864	8.26389	9.11981	9.38662	10.1422	8.89055	8.31156	8.37899	7.42027	7.41131	7.15651	0	13.8743	14.2202	12.8602	7.03329	6.84326	9.03843	0	7.12692	7.04444	9.56827	8.00753	47.6727	12.7248	8.83014	9.49042	9.24359	7.49106	8.6831	8.93428	8.90915	7.99676	8.36642	8.48397	0	0
TG(52:04)_[M+NH4]1+			872.77	1.15878	0	1.10872	1.22894	1.23845	1.21123	1.19736	1.07991	0	1.45184	1.52401	1.43094	1.47324	1.86015	1.70576	1.36284	1.31946	1.15643	1.22271	1.29245	0	3.11599	3.23251	2.93863	1.13041	1.11685	1.49188	0	1.06589	1.13067	1.34911	1.21936	0	1.12392	1.36543	1.40898	1.47114	1.23908	1.35569	1.41943	1.39645	1.42362	1.34139	1.33695	0	0
TG(52:05)_[M+NH4]1+			870.755	0.281508	0	0.335289	0.418854	0.407911	0.180097	0.270228	0.320457	0	0.523245	0.511824	0.512074	0.510787	0.658894	0.635081	0.460986	0.427377	0.367814	0.409795	0.402362	0	0.162123	0.179589	0.179779	0.333909	0.32631	0.422116	0	0.275812	0.246785	0	0.306592	0	0.200506	0.319215	0.196691	0.150023	0.395912	0.332889	0.301043	0.424511	0.448077	0.29147	0.395151	1.29429	8.89843
TG(52:06)_[M+NH4]1+			868.739	0.143391	0	0.0821677	0.113308	0.0710001	0.037452	0.0549517	0.0590968	0	0.157061	0.0617612	0.169509	0.152521	0.10815	0.0549351	0.129315	0.18813	0.085368	0.103757	0.0719171	0	0.0167407	0.0219022	0.0268455	0.048296	0.0398918	0.0770404	0	0.0771339	0.0173556	0	0.0431767	0	0.190842	0.121344	0.0330644	0.0633703	0.091814	0.122386	0.160381	0.0803172	0.062974	0.174444	0.0378872	0	0
TG(53:02)_[M+NH4]1+			890.817	0.155321	0	0.146256	0.119355	0.170889	0.0499551	0.0861139	0.119215	0	0.265111	0.0988077	0.245493	0.272308	0.27251	0.124971	0.225479	0.249796	0.154634	0.129819	0.130135	0	0.0279869	0.0160863	0.0177545	0.0880882	0.121609	0.146084	0	0.152775	0.0911994	0	0.134359	0	0.135207	0.264312	0.107109	0.158647	0.144315	0.272349	0.282679	0.19045	0.111625	0.314646	0.0738294	0.377645	0
TG(53:03)_[M+NH4]1+			888.802	0.366672	0	0.388548	0.384121	0.323866	0.489391	0.359123	0.39102	0	0.499619	0.415895	0.521882	0.461956	0.47766	0.390152	0.405827	0.504764	0.371214	0.308991	0.350506	0	0.117316	0.101859	0.220313	0.320721	0.308114	0.317564	0	0.376786	0.296914	0.524191	0.342748	0	0.492661	0.56504	0.333334	0.499421	0.358721	0.564113	0.560513	0.481579	0.285492	0.611109	0.353166	1.16048	0
TG(53:05)_[M+NH4]1+			884.77	1.15589	0	1.06	0.977153	0.888937	1.22587	1.1051	0.962784	0	1.20017	1.24502	1.14603	1.00993	1.21445	1.14226	1.10396	1.28659	0.935006	0.864225	1.00242	0	0.76768	0.78289	1.00083	0.839498	0.825066	0.948817	0	0.948431	0.918609	6.19505	0.848938	0	1.30124	1.24079	1.26328	1.45313	0.964794	1.18335	1.20223	1.37627	0.895412	1.22343	1.03252	4.4639	19.8083
TG(53:06)_[M+NH4]1+			882.755	1.0634	16.6874	0.732235	0.700808	0.67978	0.847425	0.722701	0.694424	12.0318	0.803885	0.681785	0.800022	0.721627	0.797298	0.741082	0.737017	0.811051	0.723575	0.594092	0.660836	0	1.09239	1.1898	1.34616	0.672422	0.624894	0.696909	0	0.673681	0.578731	3.6763	0.648591	0	1.12095	0.811235	0.790134	0.914124	0.677324	0.763662	0.776719	0.980304	0.651978	0.81636	0.780059	8.43676	0
TG(53:07)_[M+NH4]1+			880.739	0.305653	7.80303	0.228235	0.17979	0.15515	0.0712963	0.0176191	0.194778	5.75138	0.111355	0.0402912	0.117332	0.19733	0.157089	0.0692095	0.161387	0.212335	0.193952	0.119039	0.12772	0	0.558847	0.543215	0.659778	0.154964	0.126203	0.142387	0	0.147215	0.0905818	0	0.120499	0	0.302602	0.159448	0.0879256	0.0364662	0.215199	0.107241	0.174206	0.477976	0.180211	0.176624	0.0974896	4.30821	0
TG(53:08)_[M+NH4]1+			878.723	0	0	0	0	0	0	0	0	0	0	0	0	0	0	0	0	0	0	0	0.00462169	0	0.00350943	0	0	0	0	0	0.577777	0	0	0.195375	0	0	0	0	0	0	0	0	0	0	0	0.00322768	0.00428251	0	8.44024
TG(53:10)_[M+Na]1+			879.647	0.291975	0	0.248112	0.313916	0.297447	0.381719	0.25108	0.323299	0	1.12162	1.20498	1.24491	1.12014	1.11208	1.15825	1.03522	0.987781	0.257883	0.513501	0.303677	0	0.571304	0.528052	0.55603	0.478262	0.425274	0.31958	0	0.261864	0.239348	0	0.313021	0	0.849288	1.20678	1.34589	1.39702	0.282203	1.20232	1.3747	0.377012	0.447238	1.0877	0.266316	0.429438	0
TG(54:01)_[M+NH4]1+			906.848	0.00655929	3.53651	0.0109775	0.00725588	0.00559008	0.00818693	0	0	0	0.0105138	0	0	0.0088609	0.00840348	0	0.00660467	0.0204565	0.00907365	0.00290931	0	0	0	0	0	0	0.00250391	0	0	0.00660786	0.00269634	0.582026	0	0	0.00627829	0.0021633	0.0161001	0.0403483	0.011798	0.00661457	0.0124841	0.215181	0	0.00467381	0.00343111	0	0
TG(54:02)_[M+Na]1+			909.788	0.391887	0	0.462841	0.326782	0.314318	0.664357	0.308752	0.295418	0	0.725542	0.80063	0.452725	0.335365	0.889391	0.63339	0.804489	0.973087	0.279448	0.256022	0.311103	0	0.00344819	0	0.0493693	0.308247	0.177051	0.202054	0	0.256943	0.415593	11.6507	0.129922	0	0.15932	0.812881	0.894297	1.6337	0.227108	0.589747	0.730863	1.60679	0.102098	0.570605	0.210664	0	67.5237
TG(54:03)_[M+Na]1+			907.773	31.1513	0	47.33	50.7805	51.8319	45.1661	48.7492	48.4737	15.448	112.835	118.61	105.636	107.286	127.564	113.763	106.082	101.264	48.4951	52.1909	48.9062	0	11.287	11.0197	10.1697	44.3678	44.3014	54.2352	0.307207	48.0276	42.7426	55.4459	49.3309	84.0477	48.8421	122.831	129.391	122.655	51.1937	123.138	132.164	60.5638	43.7949	113.572	47.7125	22.6923	0
TG(54:03)_[M+NH4]1+			902.817	0.327996	0	0.214445	0.144688	0.132597	0.35451	0.113647	0.0914386	0	0.113435	0.0574012	0.060174	0.0213986	0.191265	0.0564468	0.19864	0.308114	0.0958502	0.0748984	0.123813	0	0.00802513	0.00605186	0.095859	0.129523	0.0527464	0.0657519	0	0.111276	0.209935	3.85975	0.0349075	0	0.0412806	0.19608	0.0535	0.319047	0.0657781	0.095339	0.128255	0.887313	0.0313432	0.099262	0.0563645	0.167194	0
TG(54:04)_[M+Na]1+			905.757	28.0559	0	23.3562	26.0167	27.1411	27.4231	27.8844	24.7433	12.2505	32.1049	34.3778	33.7863	34.6595	38.3921	35.2559	33.4671	32.2964	25.8387	25.6582	24.4725	0	13.2942	13.7336	12.0896	23.071	23.4283	28.1844	0	27.6411	26.5578	32.7029	29.3999	0	32.9594	39.889	34.6361	34.261	25.1868	38.1184	39.3073	31.7298	24.5702	37.9984	27.431	56.2335	0
TG(54:04)_[M+NH4]1+			900.802	0.39588	94.2073	0.225169	0.0822055	0.145199	0.261207	0	0.128524	58.5828	0.043208	0.0241014	0.0210071	0.0148236	0.110951	0.0292095	0.145605	0.264429	0.113125	0.0646744	0.0750728	0	0.0136137	0.00668145	0.183783	0.110684	0.0284656	0.0334091	0	0.0692075	0.126047	4.4914	0.0308132	0	0.036378	0.115649	0.0290352	0.147316	0.0613481	0.0288638	0.0613726	0.976925	0.0185355	0.0667426	0.0571918	0.644407	0
TG(54:05)_[M+Na]1+			903.741	32.5661	7.49588	22.386	24.3965	25.1909	23.5032	23.5357	22.8396	5.78146	25.8121	25.7596	27.6338	29.8884	31.4607	26.8701	27.8236	26.4865	24.1182	24.9705	23.1768	0	16.4789	17.6441	15.7684	22.1546	23.1967	27.6552	0	24.1134	22.8841	30.7298	27.0469	0	29.5598	29.1174	28.6583	27.2608	24.6443	28.594	29.6949	29.1176	24.7744	27.6625	27.0953	98.6766	0
TG(54:05)_[M+NH4]1+			898.786	0.219573	21.7215	0.0584309	0.0197552	0.0247973	0.0467673	0.0142602	0.00290117	37.4713	0.0106866	0	0.0200853	0.00396328	0.00358853	0	0.0270899	0.0528061	0.0136573	0.0159024	0.00819198	0	0.00902597	0	0.159015	0.0238942	0.0052118	0.0136647	0	0.00880669	0.0236534	2.85909	0.0069609	0	0.0026256	0.0103603	0.00845175	0.015836	0.00811004	0.00418842	0	0.546044	0.007892	0	0.00458993	0.923413	0
TG(54:06)_[M+Na]1+			901.726	20.8175	0	11.2799	12.2198	12.8291	11.6465	11.8741	11.7949	0	13.8404	13.3007	14.3024	15.5047	16.5156	13.8602	14.1833	13.261	12.4981	12.79	11.5438	0	18.2618	21.1172	18.1894	12.3867	11.8766	14.763	0	11.7573	11.0623	18.3959	13.5452	0	17.2141	13.1659	14.4456	13.95	12.6146	13.4501	13.5982	15.2753	13.9005	12.7886	14.7736	0	0
TG(54:06)_[M+NH4]1+			896.77	1.98319	0	2.42924	2.54484	2.55579	2.10616	2.20268	2.25573	0	2.69857	2.72922	3.14871	3.30774	3.41301	2.984	2.96606	2.62687	2.27634	2.72664	2.54419	0	6.02777	6.65457	5.68213	2.46574	2.49955	3.02265	0	1.98677	2.0547	4.35874	2.60424	0	1.56235	2.59434	3.06844	2.71678	2.82635	2.53797	2.8424	2.84754	3.09707	2.35334	3.06912	0	0
TG(54:07)_[M+NH4]1+			894.755	0.28403	0	0.355755	0.3989	0.392189	0.226363	0.184626	0.353213	0	0.470515	0.233646	0.465329	0.575546	0.583249	0.355381	0.48181	0.438453	0.333218	0.398173	0.381551	0	0.905283	1.08446	0.918644	0.437965	0.361201	0.453616	0	0.31406	0.29906	1.05287	0.423377	0	0.165984	0.400856	0.370375	0.21844	0.39974	0.389499	0.478465	0.414372	0.509094	0.341824	0.514968	0	0
TG(54:08)_[M+NH4]1+			892.739	0	0	0	0	0	0	0	0	0	0	0.000642331	0	0	0	0	0	0	0	0	0	0	0	0	0	0	0.000132296	0	0	0	0	0	0	0	0	0	0	0	0	0	0	0	0	0	0	0	0
TG(54:10)_[M+Na]1+			893.663	0	0	0	0.00318546	0	0	0	0	0	0	0	0	0	0	0.0570974	0	0	0	0	0	0	0	0	0	0	0	0	0	0	0	0	0	0	0	0	0	0.00563157	0	0	0	0.00795332	0	0	0	0	0
TG(54:11)_[M+Na]1+			891.647	0.00819567	0	0.00888437	0.00665226	0.00199386	0	0	0.00590621	0	0.00475145	0.00947133	0.00471573	0.00415962	0	0	0.0027124	0.00640554	0.0248537	0.00229431	0.00759061	0	0	0	0	0	0	0.0134391	0	0.0282049	0.00226712	0	0.00342987	0	0.00530733	0.0202868	0	0	0.0150736	0.00388138	0.00708413	0.0283986	0.00327751	0.01958	0.0080105	0.0131488	0
TG(55:04)_[M+NH4]1+			914.817	0	0	0.0156609	0.00287033	0	0	0.00413483	0.00679971	4.52235	0	0.00827914	0	0.00900161	0.0129154	0	0.00785078	0.0115864	0.00286893	0	0	0	0	0	0	0	0	0	0	0	0.00238293	0	0	0	0	0.00624041	0	0	0.00353986	0.00456049	0	0.0661944	0	0.0052124	0	0	7.26304
TG(55:06)_[M+NH4]1+			910.786	0.241924	0	0.294764	0.149461	0.175254	0.288497	0.113115	0.115818	0	0.381667	0.36869	0.176491	0.149823	0.577086	0.225028	0.505165	0.649291	0.165808	0.107188	0.138816	0	0	0.0068355	0.0128037	0.14321	0.0537605	0.0778306	0	0.104806	0.226027	5.91011	0.0445195	0	0.0531996	0.526319	0.520105	1.03718	0.0829509	0.386866	0.491693	1.02395	0.0355019	0.355863	0.0733572	0.0110967	0
TG(55:07)_[M+NH4]1+			908.77	0.200937	0	0.120431	0.0339639	0.0577863	0.195048	0.0115017	0.0346385	0	0.0239904	0.0199081	0	0.00369038	0.03514	0.0122206	0.0634322	0.129495	0.0452016	0.0139799	0.0324576	0	0	0.00550819	0.0210862	0.040224	0.00644479	0.00802913	0	0.0353827	0.123855	4.46766	0.0142832	0	0.016217	0.0836255	0	0.147589	0.00934091	0.0504851	0.049496	0.626798	0.0130818	0.0355843	0.00984486	0.0352644	0
TG(55:08)_[M+NH4]1+			906.755	0.236016	8.28595	0.113276	0.0538508	0.0459606	0.104317	0.0123085	0.0253985	0	0.015548	0	0.00497993	0.00450502	0.0196099	0	0.0544296	0.0906507	0.0429379	0.0135236	0.0287555	0	0.00751528	0	0.041091	0.025337	0.0131831	0.0151642	0	0.0221759	0.0367745	3.5432	0.00979672	0	0.0285133	0.0466185	0	0.0514434	0.013522	0.0136906	0.0200862	0.612402	0.00397578	0.0126338	0.0191475	0.252766	0
TG(55:09)_[M+NH4]1+			904.739	0.0981219	0	0	0.00317649	0.00543502	0.0057295	0	0	6.00662	0	0	0	0	0.00189714	0	0.00317343	0.000215806	0.00506839	0.00404868	0	0	0	0	0.0984492	0.0032302	0.00168603	0	0	0	0.00534441	0.741211	0	0	0	0.00235134	0	0.0160072	0	0	0	0.316509	0.00881026	0	0.00912879	0.456009	0
TG(55:10)_[M+NH4]1+			902.723	0.0126347	0	0.0254461	0.0353295	0.0379639	0.0196399	0.0057766	0.0233467	0	0.111358	0.0219941	0.0875732	0.103813	0.0548825	0.0512245	0.0568106	0.09275	0.0345452	0.0406455	0.049429	0	0.0193162	0.0114679	0.0546358	0.0181086	0.0227183	0.0337318	0	0.045423	0.0140443	0	0.0271361	0	0.113018	0.0683671	0.0791349	0.0375431	0.0497497	0.0954704	0.0560811	0.330855	0.0155394	0.0884879	0.020272	0.0399175	0
TG(56:01)_[M+NH4]1+			934.88	0.461747	0	0.587383	0.670785	0.646736	0.672465	0.676727	0.639884	0	1.13347	1.14204	1.1267	1.00291	1.25196	1.08813	0.983107	0.962697	0.624395	0.626598	0.627449	0	0.443491	0.458869	0.431786	0.547629	0.543796	0.715982	0	0.62273	0.629876	0	0.667456	0	0.941806	1.18122	1.22158	1.2576	0.66984	1.19755	1.16501	0.850013	0.5506	1.1396	0.653195	1.05828	0
TG(56:02)_[M+NH4]1+			932.864	1.07885	0	1.30014	1.41712	1.42386	1.61289	1.64468	1.29268	3.63612	2.02975	2.3056	2.12633	1.88996	2.29257	2.29033	1.8898	1.96421	1.40108	1.43225	1.44742	0	0.368573	0.416442	0.366268	1.10052	1.2209	1.60792	0	1.44795	1.46984	2.13695	1.47005	0	1.66023	2.34099	2.3293	2.3009	1.45519	2.32391	2.3012	1.75298	1.35886	2.29251	1.44156	1.14643	0
TG(56:03)_[M+NH4]1+			930.848	0.886539	0	0.948345	1.04883	1.0133	1.10798	1.16284	0.944877	0	1.17079	1.35201	1.26331	1.21658	1.42248	1.3053	1.11928	1.22278	1.04429	1.0126	1.04201	0	0.430322	0.462212	0.411146	0.863301	0.932354	1.16887	0	1.00796	1.01793	1.34611	1.08558	0	1.15041	1.36013	1.30004	1.35995	1.08466	1.33682	1.31013	1.26643	1.01532	1.37907	1.0731	2.03109	0
TG(56:04)_[M+NH4]1+			928.833	0.563352	0	0.656002	0.686899	0.659181	0.630034	0.613734	0.589724	0	0.671715	0.651679	0.748396	0.698532	0.820635	0.648165	0.691132	0.665063	0.66049	0.664327	0.690087	0	0.111551	0.209147	0.135932	0.533848	0.576968	0.73818	0	0.560962	0.563929	1.0825	0.640726	0	0.590161	0.706772	0.605474	0.771584	0.713467	0.719662	0.74166	0.875539	0.680655	0.704798	0.647842	1.43591	0
TG(56:05)_[M+NH4]1+			926.817	0.0953852	0	0.319228	0.320937	0.293794	0.208684	0.128545	0.257538	0	0.244538	0.0535218	0.313543	0.321997	0.341723	0.178818	0.278039	0.284689	0.31522	0.318446	0.31615	0	0.00574909	0.0030485	0.00486597	0.156132	0.237964	0.301182	0	0.0970512	0.0754611	0.643275	0.101295	0	0.164542	0.0642577	0.0530432	0.0446825	0.257153	0.103007	0.125645	0.230322	0.258352	0.114767	0.188778	0.326177	5.83745
TG(56:06)_[M+NH4]1+			924.802	0	0	0.256553	0.270365	0.237783	0.0629455	0.0487018	0.209849	0	0.266378	0.0638078	0.272632	0.37161	0	0.259763	0.278388	0.283508	0.283929	0.260864	0.193359	0	0	0	0	0.0652622	0.134513	0.105162	0	0	0.00201643	0	0.00406554	0	0.124296	0.00221105	0	0.00271759	0.168372	0	0.00564864	0.122618	0.125545	0	0.0790051	0	0
TG(56:07)_[M+NH4]1+			922.786	0.00161099	0	0	0	0	0	0	0	0	0	0	0	0	0	0	0	0	0	0	0	0	0	0	0	0	0	0	0	0	0	0	0	0	0.0476377	0	0	0	0	0	0	0	0.00313853	0	0	0.019223	0
TG(57:10)_[M+NH4]1+			930.755	0.00194464	0	0.0608455	0.0381047	0.0373508	0	0.0113242	0.0259022	0	0.240796	0.100799	0.214418	0.249774	0.195664	0.0809681	0.185509	0.185894	0.0553122	0.04068	0.0182905	0	0.00370155	0.0145846	0	0.0168704	0.0247398	0.0293912	0	0.00596567	0.00694786	0	0	0	0.000844024	0.260674	0.165019	0.11922	0.0445661	0.25016	0.318297	0.0341025	0.00594153	0.260926	0.00783296	0.0123677	0
TG(58:01)_[M+NH4]1+			962.911	0.304233	0	0.247322	0.282715	0.298444	0.237659	0.244756	0.294521	0	0.471522	0.326109	0.451326	0.408642	0.831791	0.262829	0.337148	0.393279	0.323731	0.258857	0.287027	0	0.0232795	0.0393998	0.0377029	0.203923	0.230066	0.309143	0	0.282933	0.300044	0	0.267264	0	0.421901	0.447914	0.35343	0.332531	0.299682	0.445926	0.422552	0.514514	0.206179	0.440242	0.237646	0.606989	0
TG(58:03)_[M+NH4]1+			958.88	0.377797	0	0.246515	0.267102	0.28963	0.18084	0.154841	0.243818	0	0.361751	0.262696	0.263515	0.301444	0.438483	0.12131	0.273859	0.313979	0.310581	0.241862	0.288185	0	0.121275	0.183031	0.164196	0.212552	0.204341	0.302034	0	0.272931	0.288085	0.94826	0.280927	0	0.428067	0.307647	0.197822	0.208792	0.303464	0.357759	0.317733	0.412802	0.197975	0.313025	0.226679	1.42226	0
TG(58:04)_[M+NH4]1+			956.864	0	0	0.000906844	0.00453326	0.00408709	0	0	0.00228912	0	0.0077119	0	0.00216182	0	0	0	0.00191581	0.00468151	0.0348579	7.20867e-05	0.00197903	0	0	0	0	0.00556065	0	0.00185917	0	0	0	0	0	0	0.00201514	0	0	0.0033062	0.00698869	0	0.00296605	0.0751392	0	0.00263183	0	0	0
TG(59:00)_[M+Na]1+			983.898	0.0795069	0	0.127382	0.176425	0.160308	0.072902	0.0981802	0.160833	0	0.288039	0.207344	0.310951	0.232544	0.166932	0.0937243	0.169836	0.278719	0.222859	0.123819	0.138074	0	0	0	0	0.0840017	0.106549	0.155399	0	0.152314	0.0611639	0	0.153684	0	0.185231	0.247463	0.12846	0.153221	0.164624	0.274243	0.277166	0.588748	0.0716308	0.309927	0.0939901	0	0
TG(60:03)_[M+NH4]1+			986.911	0.104628	0	0.0818007	0.143785	0.116464	0.0462732	0.050378	0.117135	0	0.111114	0.0330895	0.0906326	0.139964	0.0911836	0.00782583	0.0877222	0.133593	0.193739	0.0721748	0.114978	0	0.00433922	0	0.00517662	0.065708	0.0874182	0.0947121	0	0.127423	0.050589	0	0.103146	0	0.123828	0.0976467	0.0287881	0.0472963	0.100294	0.165275	0.137501	0.274446	0.0304898	0.105586	0.105723	0.0628527	0
TG(60:03)_[M+NH4]1+			986.911	0.00391614	0	0	0	0.00152212	0	0	0	0	0	0	0	0	0	0.00666943	0	0	0	0	0	0	0.00436361	0	0	0	0	0.00326485	0.141209	0	0	0	0	0	0	0	0	0.00589057	0	0	0	0	0	0	0	0	0
TG(60:04)_[M+NH4]1+			984.895	0.0049699	0	0	0	0	0	0	0	0	0	0	0	0	0	0	0	0	0	0	0	0	0	0	0	0	0	0	0	0	0	0	0	0	0	0	0	0	0	0	0	0	0	0	0	0	0
[truncated: 120 more columns]

## Sheet: -ve, Pet Wash only
					650.493	446.668	587.566	543.688	650.854	669.671	718.451	722.791	723.22	680.006	390.459	549.283	165.186	548.711	356.605	401.167	700.489	588.915	719.639	573.562	708.013	939.323	649.074	682.859	699.883	700.269	688.884	633.427	580.727	476.733	722.861	278.156	696.594	731.595	779.867	830.049	926.539	714.386	666.076	484.357	626.879	588.876	589.377	791.714	809.401
				Order	2	4	6	8	10	12	14	16	18	20	22	24	26	28	30	32	34	36	38	40	42	44	46	48	50	52	54	56	58	60	62	64	66	68	70	72	74	76	78	80	82	84	86	88	90
				Milk/formula type	Powder	Powder	Powder	Powder	Fresh	Fresh	Fresh	Fresh	Fresh	Fresh	Fresh	Fresh	Fresh	Fresh	Fresh	Fresh	Fresh	Fresh	Fresh	Fresh	Fresh	Fresh	Fresh	Fresh	Fresh	Fresh	Fresh	Fresh	Fresh	Fresh	Fresh	Fresh	Fresh	Fresh	Fresh	Fresh	Fresh	Formula	Formula	Formula	Formula	Formula	Formula	Formula	Formula
				Country of origin	UK	UK	UK	UK	UK	UK	UK	UK	UK	UK	UK	UK	UK	UK	UK	UK	UK	UK	UK	UK	UK	UK	UK	UK	UK	UK	UK	UK	UK	UK	UK	UK	UK	UK	UK	UK	UK	UK	UK	UK	UK	UK	UK	UK	UK
				Source	Bovine	Bovine	Bovine	Bovine	Bovine	Bovine	Bovine	Bovine	Bovine	Bovine	Bovine	Bovine	Bovine	Bovine	Bovine	Bovine	Bovine	Bovine	Bovine	Bovine	Bovine	Bovine	Bovine	Bovine	Bovine	Caprine	Caprine	Caprine	Caprine	Caprine	Caprine	Caprine	Caprine	Caprine	G.max	G.max	G.max	Bovine	Bovine	Bovine	Bovine	Bovine	Bovine	Bovine	Bovine
				Brand	Supermarket	Supermarket	Supermarket	Cadbury	Supermarket	Supermarket	Supermarket	Supermarket	Supermarket	Supermarket	Supermarket	Supermarket	Supermarket	Supermarket	Supermarket	Supermarket	Supermarket	Supermarket	Supermarket	Supermarket	Supermarket	Supermarket	Supermarket	Supermarket	Supermarket	Supermarket	Supermarket	Supermarket	Supermarket	Supermarket	Supermarket	Supermarket	Supermarket	Supermarket	Supermarket	Supermarket	Supermarket	Aptamil	Aptamil	Aptamil	Aptamil	Aptamil	Aptamil	Aptamil	Aptamil
				Type/No.	Marvel	Marvel	Marvel	Marvel	Jersey	Jersey	Jersey	Lactose free	Lactose free	Lactose free	Pro-active	Pro-active	Pro-active	Protein milk	Protein milk	Protein milk	Skimmed	Skimmed	Skimmed	Semi-Skimmed	Semi-Skimmed	Semi-Skimmed	Whole	Whole	Whole	Skimmed	Whole	Semi-Skimmed	Semi-Skimmed	Skimmed	Whole	Skimmed	Semi-Skimmed	Whole	Dairy free	Dairy free	Dairy free	1	1	1	1	2	2	2	2
				Analytical sample type	Petrol Wash	Petrol Wash	Petrol Wash	Petrol Wash	Petrol Wash	Petrol Wash	Petrol Wash	Petrol Wash	Petrol Wash	Petrol Wash	Petrol Wash	Petrol Wash	Petrol Wash	Petrol Wash	Petrol Wash	Petrol Wash	Petrol Wash	Petrol Wash	Petrol Wash	Petrol Wash	Petrol Wash	Petrol Wash	Petrol Wash	Petrol Wash	Petrol Wash	Petrol Wash	Petrol Wash	Petrol Wash	Petrol Wash	Petrol Wash	Petrol Wash	Petrol Wash	Petrol Wash	Petrol Wash	Petrol Wash	Petrol Wash	Petrol Wash	Petrol Wash	Petrol Wash	Petrol Wash	Petrol Wash	Petrol Wash	Petrol Wash	Petrol Wash	Petrol Wash
				Date sold	2017-11	2018-06	2018-09	2019-01	2017-11	2018-09	2019-01	2017-11	2018-09	2019-01	2017-11	2018-09	2019-01	2017-11	2018-09	2019-01	2017-11	2018-09	2019-01	2017-11	2018-09	2019-01	2017-11	2018-09	2019-01	2017-11	2017-11	2017-11	2018-09	2018-09	2018-09	2019-01	2019-01	2019-01	2017-11	2018-09	2019-01	2017-11	2018-06	2018-09	2019-01	2017-11	2018-06	2018-09	2019-01
Variable	Isobar 1	Isobar 2	Isobar 3	m/z	206_P2_Marvel-Cow-powde-UK-2017-11_PetWash_0.mzXML	336_P4_Marvel-Cow-powde-UK-2018-06_PetWash_0.mzXML	010_P2_Marvel-Cow-powde-UK-2018-09_PetWash_0.mzXML	374_P4_Marvel-Cow-powde-UK-2019-01_PetWash_0.mzXML	178_P4_Jersey-Cow-Fresh-UK-2017-11_PetWash_0.mzXML	324_P4_Jersey-Cow-Fresh-UK-2018-09_PetWash_0.mzXML	258_P2_Jersey-Cow-Fresh-UK-2019-01_PetWash_0.mzXML	084_P4_Lactosefree-Cow-Fresh-UK-2017-11_PetWash_0.mzXML	312_P2_Lactosefree-Cow-Fresh-UK-2018-09_PetWash_0.mzXML	282_P4_Lactosefree-Cow-Fresh-UK-2019-01_PetWash_0.mzXML	238_P4_Pro-active-Cow-Fresh-UK-2017-11_PetWash_0.mzXML	320_P4_Pro-active-Cow-Fresh-UK-2018-09_PetWash_0.mzXML	112_P2_Pro-active-Cow-Fresh-UK-2019-01_PetWash_0.mzXML	046_P4_Proteinmilk-Cow-Fresh-UK-2017-11_PetWash_0.mzXML	194_P2_Proteinmilk-Cow-Fresh-UK-2018-09_PetWash_0.mzXML	102_P2_Proteinmilk-Cow-Fresh-UK-2019-01_PetWash_0.mzXML	086_P4_SK-Cow-Fresh-UK-2017-11_PetWash_0.mzXML	094_P4_SK-Cow-Fresh-UK-2018-09_PetWash_0.mzXML	070_P2_SK-Cow-Fresh-UK-2019-01_PetWash_0.mzXML	368_P4_Semi-SK-Cow-Fresh-UK-2017-11_PetWash_0.mzXML	002_P2_Semi-SK-Cow-Fresh-UK-2018-09_PetWash_0.mzXML	150_P2_Semi-SK-Cow-Fresh-UK-2019-01_PetWash_0.mzXML	364_P4_Whole-Cow-Fresh-UK-2017-11_PetWash_0.mzXML	080_P4_Whole-Cow-Fresh-UK-2018-09_PetWash_0.mzXML	352_P2_Whole-Cow-Fresh-UK-2019-01_PetWash_0.mzXML	020_P2_SK-Goat-Fresh-UK-2017-11_PetWash_0.mzXML	100_P2_Whole-Goat-Fresh-UK-2017-11_PetWash_0.mzXML	380_P4_Semi-SK-Goat-Fresh-UK-2017-11_PetWash_0.mzXML	056_P2_Semi-SK-Goat-Fresh-UK-2018-09_PetWash_0.mzXML	270_P4_SK-Goat-Fresh-UK-2018-09_PetWash_0.mzXML	326_P4_Whole-Goat-Fresh-UK-2018-09_PetWash_0.mzXML	156_P2_SK-Goat-Fresh-UK-2019-01_PetWash_0.mzXML	166_P2_Semi-SK-Goat-Fresh-UK-2019-01_PetWash_0.mzXML	262_P2_Whole-Goat-Fresh-UK-2019-01_PetWash_0.mzXML	030_P4_Dairyfree-SoyaPOW-Fresh-UK-2017-11_PetWash_0.mzXML	028_P4_Dairyfree-Soya-Fresh-UK-2018-09_PetWash_0.mzXML	148_P2_Dairyfree-Soya-Fresh-UK-2019-01_PetWash_0.mzXML	146_P2_Aptamil-1POW-formu-UK-2017-11_PetWash_0.mzXML	118_P2_Aptamil-1POW-formu-UK-2018-06_PetWash_0.mzXML	096_P4_Aptamil-1POW-formu-UK-2018-09_PetWash_0.mzXML	288_P4_Aptamil-1POW-formu-UK-2019-01_PetWash_0.mzXML	074_P4_Aptamil-2POW-formu-UK-2017-11_PetWash_0.mzXML	048_P4_Aptamil-2POW-formu-UK-2018-06_PetWash_0.mzXML	120_P2_Aptamil-2POW-formu-UK-2018-09_PetWash_0.mzXML	254_P2_Aptamil-2POW-formu-UK-2019-01_PetWash_0.mzXML
1-eicosanoyl-2-docosanoyl-sn-glycero-3-phosphosulfocholine				904.696	0	0	0	1.28204	0	0	0.141862	0	0	0	0	0.725753	0	0	0	0	0.832314	0	0	0	0	0	0	0	0	0	0	0	0	0.318958	0	0	0	0	0.0815493	0.186515	0	0	0.378849	0	0.318132	0	0	0	0.261392
Cer(20:01)_[M+OAC]1-				400.307	0	0	0	0	0	0	0	0	0	0	0	0	0	0	1.87938	0	0	0	0	0	0	161.904	0	0	0	0	0	0	0	0	0	0	0	0	0	0	0	0.183817	0	0	0	0	0	0	0
Cer(38:02)_[M+Cl]1-				626.528	0	0.28174	0	0	0	0	0	0	0	0	0	0	3.3858	0	0	0	0	0	0	0	0.338483	0	0	0	0	0	0	0	0	0	0	0	0.146866	0	0	0	0	26.8678	0	0	0	0	0	6.44587	0
Cer(39:01)_[M-H]1-				606.583	0	0	0	0	0	0	0	0	0	0	0	0	0	0	0	0	0	0	0	0	0	81.827	0	0	0	0	0	0	0	0	0	0	0	0	0	0.129485	0	0.294624	0	0	0	0	0	0	0
Cer(41:02)_[M+OAC]1-				692.62	0	0	0	0	0	0	0	0	0	0	0	0	0	0	0	0	0	1.20034	0.666259	0	0	0	0	0	0.292966	0	0	0	0	0	0	0	0	0	0	0	0	0	0	0	0	0	0	0.401949	0
Cer(41:02)_[M-H]1-				632.599	0	0	0	0	0	0	0	0	0	0	0	0	0	0	0	0	0	0	0	0	0	0	0	0	0	0	0	0	0	0	0	0	0	0	0	0	0	0	0	0	0	0	0	0	0
Cer(42:02)_[M+Cl]1-				682.591	0	0	0	0	0	0	0	0	0	0	0	0.0860837	0	0	0	0	0	0	0	0	0	0	0	0	0	0	0	0	0	0	0	0	0	0	0	0	0	0.177439	0	0	0	0	0	0	0
Cer(44:02)_[M+Cl]1-				710.622	0	0	0	0	0.591027	0	0	0	0	0	0	0	0	0	0	0	0	0	0	0	0	0	0	0	0	0	0	0	0	0	0	0	0.284154	0	0	0	0	0.29302	0	0.390256	0	0	0	0	0
CL(70:01)_[M]2-		DG(41:06)+Cl		717.525	1.7773	7.47444	0	3.78422	8.2321	9.19478	13.0042	3.94627	15.1228	7.53803	2.05476	1.93277	0	7.45558	0	0	3.02345	5.30713	4.19872	1.3767	9.79974	0	4.86215	0	13.0355	1.23294	5.74888	1.49452	0	1.56157	10.02	0	7.93654	10.8988	0.153427	0.233991	0.121136	8.77416	6.17746	2.2647	2.61397	1.80806	3.97338	5.7821	6.54198
CL(72:01)_[M]2-		DG(42:06)+Cl		731.541	0	0	0	1.2644	0	0.0198162	0	0.518846	0.297725	0	0	0	0	1.24494	0	4.18384	0	0	0	0	0.400453	0	0	0	0	0	0.366799	0.748038	0	0	0.207845	0	0	0	0.1419	0	0	0.901081	0	0	0	0	1.02005	1.64759	0
CL(74:06)_[M]2-				741.525	0	2.069	0	0	6.40026	11.6208	13.2326	11.3951	18.7115	0	0	3.46517	0	5.02685	0	0	1.18152	2.52319	11.6952	0	11.6268	0	9.48359	15.2	13.0045	2.556	14.396	11.4397	0	3.31768	19.0797	0	17.4634	19.2765	1.65859	0.762757	3.76273	7.71365	4.11419	3.17437	3.07832	3.22977	6.81519	3.75709	7.01625
CL(78:05)_[M]2-				769.557	0	23.8774	0.868155	0	9.43148	10.0106	0.865413	0	1.37347	0.657208	8.31982	4.30744	0	0	0	0	24.5322	12.267	0.0518714	22.6766	0.890122	108.268	7.70358	12.5204	13.657	0.796256	12.0426	11.7047	0	12.4068	11.4868	0	11.7056	1.91117	0.530038	0.372192	2.02425	1.75433	1.37239	5.17945	2.83978	24.4397	23.6187	18.8735	9.31944
LBPA(36:02)	PE-P(40:06)_[M-H]1-			774.541	0	1.86414	0	0	0.385741	0.298156	0	0	0	0	0	0	0	1.43787	0	0	0	0	0	0	0	0	0	0.416714	0	0	0.355492	0	0	0	0	0	0.610981	0	0.0966612	0	0	0	0.184423	0.214635	0.247176	0	0	0.878355	0.536132
LPC(22:01)_[M+Cl]1-	PA(30:04)			612.38	0	0	0	0	0	0	0	0	0	0	0	0	0	0.802345	0	5.22237	0.0361061	0	0	0	0	0	0	0.247611	0	0	0	0	0	0	0	0	0.123443	0	0	0	0	0.378492	0	0	0	0.469374	0.0154335	0.011976	0.0916525
LPC-2O(20:01)_[M+OAC]1-				594.414	0	0	0	0	0	0	0	0	0	0	0	0	0	0	0	4.06631	0	0	0	0	0	0	0.557881	0	0	0	0	0	0	0	0	0	0	0	0	0	0	0	0	0	0	0	0	0	0
LPC-2O(24:00)_[M+OAC]1-				652.492	55.373	61.9026	96.0492	61.6428	33.8411	9.91819	14.3425	73.1326	1.70081	23.1979	115.386	0.725504	0	71.9988	64.4252	0	77.6136	85.7367	44.952	60.1878	35.6441	0	22.8296	5.30597	1.13395	138.004	3.53356	35.889	0	99.487	8.04417	0	1.45698	7.55951	9.95959	13.6876	6.62129	0.236908	32.1021	19.062	17.3377	40.6492	41.0435	10.2099	8.29764
LPE(16:00)_[M-H]1-				452.278	0.853554	0	0	0	0.560148	0.343796	1.60889	0	5.66184	2.31625	0	0	0	1.58516	1.6524	0	0	0	2.73645	0	0	0	0.434423	0.495872	0.508505	0	0	0	0	0	0	0	0	0	0.49542	0.232916	1.03593	1.41289	0.466665	0	0.358967	0.980114	0	1.04559	0
LPE(18:00)_[M-H]1-				480.31	4.94503	3.98057	7.11623	1.37775	1.39135	1.05444	7.15717	5.15713	20.1766	16.102	0	0	4.08795	4.19592	2.96074	4.26738	2.86649	1.83099	18.7809	0	10.7754	0	2.61295	5.23926	8.06621	4.28219	0.353126	0	0	2.51966	0.202681	2.84787	1.66492	1.00295	0.26089	0.279141	3.10163	14.1384	3.86639	0.437681	0	15.8126	14.2257	5.98935	1.32583
LPE(18:01)_[M-H]1-				478.294	13.8719	0	10.0846	10.7474	5.01095	7.30835	0	19.0529	0	0	5.42462	5.80554	0	0	0	0	4.55838	0	8.23867	8.84398	7.5905	80.3888	13.0666	10.3203	21.1974	0	0	0	0	0	2.58493	0	1.14878	5.85443	0	0	0	3.52768	1.27294	0	0.294556	1.55891	2.43864	0	1.40066
LPE(18:02)_[M-H]1-				476.278	0	0	0	0	0	0	0	0	1.56135	0	0	0	0	0	0	0	0	0	0	0	0	0	1.22503	0	0	0	0	0	0	0	0.228302	0	0.238521	0	5.51757	3.28095	7.58424	0.256664	0.777153	0	0	0	0	0	0
LPE(20:01)_[M-H]1-				506.325	0	0	0	0	0	0.2977	1.05311	0.940891	4.67624	0.714373	0	0	0	0	0	17.1171	0	0	0	0.822984	1.19418	0	0	0	0.255333	0	0	0	0	0	0	3.86897	0	0.132816	0	0	0.700125	2.21589	0.546039	0.68223	0	0.836489	0	0	0
LPE(20:02)_[M-H]1-				504.31	0	0	0.624303	0	0	0	0	0	0	0	1.90694	0	0	0	0	0	0.493415	0	0	0	0	0	0	0	0.195746	0	0	0	0	0	0	0	0	0	13.8353	7.78898	15.0067	7.07886	2.84006	0	0	0.82783	0.982169	0	1.08523
LPG(36:01)_[M]-	PG-O(36:01)_[M-H]1-			761.57	0	1.81157	0	0	0	0	0	0	0.224484	0.454688	0	0	0	0	0	0	0.977435	0	0	0	0	0	0	0.167368	1.23359	0	2.68777	0	0	0	0	1.15624	3.63587	0.0906828	0	0	0	1.99466	0	0	0.353068	0	0.831351	0.370587	0
LPI(24:04)				675.351	0	0	0	0	0	0	0	0	0	0.445719	0	0	0	0	0	0	0	0	0	0	0	0	0	0	0	0	0	0	0	0	0	0	0	0	0	0	0	0.341173	0	0	0	0	0	0	0
PA(30:01)_[M-H]1-	PE(27:01)_[M-H]1-			618.426	0	0	0	0	0	0	0	0	0	0	0	0	0	0	0	0	0	0	0	0	0	0	0	0	0	0	1.16313	0	0	0	0	0	1.26264	0	0	0	0	0	0	0	0	0	0	0	0
PA(31:00)_[M-H]1-				634.457	0	4.27988	0	1.99784	1.08643	0.945534	0	4.01194	1.55144	3.42246	0	0	0	6.59928	0	0	3.04033	1.5967	5.91943	3.16119	0	0	0.491613	2.27412	0.881577	0	0	1.37242	0	4.92184	0.937106	0	3.89059	0	0.313216	0.327537	0.850248	0	0	0	0	3.46289	2.12144	0	0.304548
PA(31:02)_[M-H]1-				629.418	0	0	0	0	0	0.339711	0	0	0	0	0	0	0	0	0	0	0	0	0	0	0	0	0	0	0	0	0	0	0	0	0	0	0	0.173577	0	0	0	0	0	0	0	0	0	0	0
PA(32:04)_[M-H]1-				640.41	0	0	0	0	0	0	0	0	0	0	0	0	0	0	0	6.3416	0	0	0	0	0	0	0	0	0	0	0	0	0	0	0	0	0	0	0	0	0	0	0	0	0	0	0	0	0
PA(33:00)_[M-H]1-				662.489	0	0	0	0	0	0	0	0	0.140944	0	0	0	0	0	0	0	0	0	1.14427	0	0	0	0	0.19184	0	0	0	0	0	0	0	3.47824	0	0	0	0.140426	0	0	0	0	0.347994	0.00337627	0	0	0
PA(34:01)_[M-H]1-	TG_oxid(35:01)+Cl-35			673.481	0	0	0.64869	0	0	0.30305	0	0.963568	0	0	1.82125	0.790596	0	0.902174	0	4.97829	0	0	0.643134	0	0.297078	0	1.35842	0	0.440279	0	0	0	0	0	0.0981143	0	0	0	11.1556	13.7976	12.3786	0.356173	0.424408	1.50309	4.25964	0	0.636966	0.478143	2.15453
PA(34:02)_[M-H]1-	TG_oxid(35:02)+Cl-35			671.465	0	0	0	0	0	0	0	0	0	0	0	0	0	0	0	0	0	0	0	0	0	0	0	0	0	0	0	0	0	0	0	0	0	0	0	0	0	0.335894	1.9293	21.895	42.0519	0	0	13.4717	22.6226
PA(35:00)_[M-H]1-	TG_oxid(36:00)+Cl-35			689.512	0	7.24459	1.40041	5.27345	0.635638	1.0259	0.305056	1.18035	2.15099	4.93849	0	2.47164	0	1.66538	5.5548	0	1.31763	3.28383	0.511323	1.09631	0	0	1.71493	1.14347	0.771961	0	3.92552	1.02414	0	0	0.25077	0	1.12207	0.297703	0	0	0	0	0	0.659276	0	0.603942	2.91156	1.04675	0
PA(35:02)_[M-H]1-	TG_oxid(36:02)+Cl-35			685.481	0.883393	0	0	0	0	0	0	0	0	0.00811927	0	0	0	0.768989	0	0	0	0.799463	0.92528	0	0	0	0	0.125335	0	0	0.733534	0	0	0	0	0	0.171258	0	0.0622117	0.165695	0.10444	0.293365	0	0	0	0.535402	0	0	0
PA(35:03)_[M-H]1-	TG_oxid(36:03)+Cl-35			683.465	1.07711	0	0.763718	0	0	0	0	0	0.220314	0	0	0	0	1.43474	0	0	0	0	1.09275	0	0.374381	0	0	0	0	0	1.28767	0	0	0	0	0	0.289451	0	0.140908	0	0.12314	0.248728	0	0.453206	0	0	0	0	0
PA(36:01)_[M-H]1-	CL(74:08)_[M]2-			737.494	0	0	0	0	0	0	0	0	0	0	0	0	0	0	0	0	0	0	0	0	0	0	0	0	0	0	0.275847	0	0	0	0	0	0.157948	0	1.89693	0.17388	1.08333	0	0	0	0	0	0	0	0
PA(36:02)_[M-H]1-				699.496	10.4709	11.1909	20.8985	4.82212	6.46622	1.55718	3.23775	13.8586	1.16623	1.81168	9.3241	6.102	0	19.5527	7.25051	3.98512	8.59365	8.81038	7.25759	4.53502	5.31257	0	2.27556	3.22769	1.4264	24.3953	8.29013	5.1069	0	13.8439	2.12749	31.043	2.42078	3.64134	25.0488	29.5688	19.6809	0.281714	4.2956	3.73541	6.8172	10.3722	3.19378	4.20427	3.22571
PA(36:03)_[M-H]1-				697.481	0	0	0	0.798087	0.513257	0	0	0	0.2162	0	0	0	0	0	0	0	0	0	0	0	0	0	0	0	0	0	0	0	0	1.23607	0	0	0	0	36.934	0	41.0969	0	0.711735	7.51912	14.0283	0	0	1.45539	7.0741
PA(36:04)_[M-H]1-				695.465	0	0	0	0	0	0	0	0	0	0	0	0	0	0	0	0	0	0	0	0	0	0	0	0	0	0	0.442617	0	0	0	0	0	0	0	0	0	0	0.254994	0.765391	22.0042	42.5309	0.864938	0	8.00583	23.4499
PA(36:04)_[M-H]1-				696.473	0	0	0	0	0	0	0	0	0	0	0	0	0	0	0	0	0	0	0	0	0	0	0	0	0	0	0	0	0	0	0	1.9333	0	0	0	0	0	0	0	2.96774	12.0213	0	0	0	2.99986
PA(36:05)_[M-H]1-				693.45	0	0	0	0	0.574635	0	0.165418	0	0	0	0	0	0	0	0	0	0	0	0	0	0	0	0	0	0	0	0	0	0	0	0	0	0	0	0	0	0	0	0.650739	0	0	0	0	0	0.267797
PA(36:05)_[M-H]1-				694.457	0	0	0	0	0	0	0	0	0	0	0	0	0	0	0	0	0	0	0	0	0	0	0	0	0	0	0	0	0	0	0	0	0	0	0	0	0	0	0	0	0	0	0	0	0
PA(37:03)_[M-H]1-	TG_oxid(38:03)+Cl-35			711.496	0	0	0	0	0	0	0.283322	0	0.631813	0.40657	0	0.514098	0	0	2.022	0	0	0	0	0	0	0	0.298317	0.380647	0	0	0	0	0	0	0	0	0.275138	0.396093	0	0	0	0	0.478631	0	0.390222	0.824186	0	0	0
PA(37:04)_[M-H]1-	PC-P(29:00)_[M+Cl]1-			710.489	0	1.20523	0	0	0	0	0	0	0.0963659	0	1.47663	0	0	1.53071	0	0	0.879499	0	0.545949	0	0	0	0	0	0	0	0	0	0	0	0	0	0	0	0	0	0.127823	0	0	0	0	0	0.891087	0	0
PA(38:00)_[M-H]1-				732.567	0	1.26242	0	0	0	0	0	0	0	0.388065	0	0	0	0	0	0	0	0	0	0	0	0	0.454251	0	0	0	0	0.769289	0	0	0	0	0	0	0	0	0	0	0	0	0	0	0	0	0
PA(38:01)_[M-H]1-	TG_oxid(39:01)+Cl-35			729.543	0	0	0	0	0	0	0	0	0	0	0	0	0	0	0	5.24388	0	0	0	0	0	0	0	0	0	0	0	0	0	0	0.165185	0	0	0	0	0	0	0.369106	0	0	0	0	0	0	0
PA(38:02)_[M-H]1-				728.536	0	0	0	0	0	0	0.196389	0.597494	0.284121	0.828565	0	0	0	0	0	5.41985	0	0	0	1.07674	0	0	0	0	0	0	0	0	0	0	0.0255423	0	0	0.176833	0	0	0	0.356691	0	0	0	0	0	0	0
PA(38:05)_[M-H]1-	PC-P(30:01)_[M+Cl]1-			722.489	0	0	0	0	0	0	0	0.668974	0	0	0	0	0	0	0	0	0	0	0	0	0	0	0	0	0	0	0	0	0	0	0	0	0	0	0	0	0	0	0	0	0	0	0	0	0
PA(38:08)_[M-H]1-				716.442	0	0	0	0	0	0.324087	0	0	0	0	0	0	0	0	0	0	0	0	0	0	0	0	0	0	0	0	0	0	0	0	0	0	0.221824	0	0	0	0	0	0	0	0	0	0	0	0
PA(39:00)_[M-H]1-				746.583	0	0	0	1.02744	0	0	0	0	0	0	0	0	0	0	0	0	0	0	0	0	0	0	0	0.277373	0.213513	0	0	0.602117	0	0	0.00110559	0	0	0.300391	0	0	0.112378	0	0.513062	0	0.219224	0	0.971674	0	0
PA(40:00)_[M-H]1-	TG_oxid(41:00)+Cl-35			759.59	0	0	0	0	0	0	0	0	0	0	0	0	0	0	0	0	0	0	0	0	0	0	0	0	0	0	0.403388	0	0	0	0.170089	0	0	0	0	0	0.15193	0	0	0	0	0	0	0	0
PA(40:01)_[M-H]1-	TG_oxid(41:01)+Cl-35			757.575	0	0	0	0	0	0	0.487286	0.476542	0	0	2.04264	1.59317	5.28407	0	0	0	0	0	0	0	0	0	0	0	0.202716	0	0	0	0	0	0	0	0.272976	0	0	0	0	0.377941	0	0	0	0	0	0	0
PA(40:01)_[M-H]1-				758.583	0	0	0	0	0.484895	0	0	0	0	0	0	0.874824	0	0	0	0	0	0	0	0	0	0	0	0	0.239428	0	0	0	0	0	0	0	0	0	0	0	0	0	0.262734	0	0	0	0	0	0
PA(40:02)_[M-H]1-	TG_oxid(41:02)+Cl-35			755.559	0	0	0	0	0	0.266239	0	0	0.413051	0	0	0	0	1.58294	0	0	0.740693	0	0	1.1191	0	0	0.380668	0.171621	0.440627	0	0.191806	0.793124	0	0	0.219965	0	0	0	0.131013	0.191111	0	0	0	0	0.222246	0	0	0	0
PA(40:05)_[M-H]1-				749.512	0	0	0	2.11924	0.541628	0.274233	0	0	0.214231	0	0	2.26989	0	0	0	0	0	0	0	0	0	0	0	1.36613	0	0	0.892505	0	0	1.43321	0	0	2.09765	0	0.35848	0.194298	0.691765	0	0	0	0.235509	0	0	0	0.2298
PA(40:06)_[M-H]1-				747.496	0	0	0	0.098521	0	0	0	0	0.178889	0	0	0	0	0	0	0	0	0	0	0	0	0	0	0	0	0	0	0	0	0	0	0	0	0	0	0	0	0	0	0	0	0	0	0	0
PA(40:06)_[M-H]1-				748.504	0	0	0	0	0.426693	0	0	0	0	0	0	0	0	0	0	0	0	0	0	0	0	0	0	0	0	0	0.617906	0	0	0	0.167473	0	0	0	2.71796	1.845	5.38114	0	0	0	0	0	0	1.31416	0.655249
PA(40:08)_[M-H]1-				744.473	0	1.76709	0	0	0	0	0	0	0	0	0	0	0	2.28689	0	0	0	0	1.14845	0	0	0	0	0	0	0	0.592907	0	0	0	0.21421	3.28625	0.263598	0	0	0	0.13217	0	0	0	0	0	0	0	0
PA(41:00)_[M-H]1-				774.614	0	0	0	0	0.537662	0	0	0	0	0	0	0	0	0	0	0	0	0	0	0	0	0	0	0.219226	0	0	0	0	0	0	0	0	0.253879	0	0	0	0	0	0	0	0	0	0	0	0
PA(41:01)_[M-H]1-				772.598	0	0	0	0	0	0	0	0	0	0	0	0	0	0	0	0	0	0	0	0	0	0	0	0	0.162461	0	0	0	0	0	0.180194	0	0	0.580928	0	0	0	0	0	0	0	0	0.82809	0	0.22415
PA(41:06)_[M-H]1-				762.52	0.0177544	0.0957638	0.898246	0.0834022	0.0514753	0.181688	0.0327205	0.0225532	0.273088	0.455947	0.134169	0.783202	4.46042	1.26917	0.00760847	3.17588	1.19813	0.0722457	0.770105	1.79464	0.48822	0	0	0	0	0.0841694	0	0	0	1.3098	0.334544	6.68292	0.236546	0.117048	0.100086	0.224572	0.00761594	0	0.470482	0	1.05176	0.941123	0	0	0.232839
PA(42:00)_[M-H]1-				788.63	1.16661	0	0	0	0	0.312634	0	0.772477	0	0	0	1.50552	0	1.16546	0	0	1.15929	1.53909	0.44254	0	0	0	0.290124	0.130895	0.0161598	0	0.0268252	0	0	1.17227	0	0	0.0937297	0	0.380683	0.249631	0	0.303026	0.463618	0	0.223578	0.837576	0	0	0
PA(42:06)_[M-H]1-				768.473	0	0	0	0	0.474534	0.289539	0	0	0	0	0	0	0	1.78642	0	0	0.791196	0	0.366731	0	0	0	0	0	0	0	0	0	0	0	0	0	0	0	0	0	0.119517	0	0	0	0	0	0	0	0
PA(43:01)_[M-H]1-				800.63	0	0	0	1.07241	0	0.193847	0	0.711861	0	0	1.59279	0	0	1.13263	2.96062	4.59158	0.0669977	0	0	0	0	0	0.39688	0.900868	1.04563	2.30535	1.73182	0	0	0	0.257025	1.90607	0.852736	0	0	0	0	0	0	0	0	0.897287	0	0	0.620331
PA(43:04)_[M-H]1-	PC-O(35:01)_[M+Cl]1-			794.583	0	0	0.648076	0	0	0	0.434949	0.62931	0.512384	0	0	0	0	0	0	0	0.459416	0	0	0	0	0	0	0.139428	0.13421	0	0.199853	0	0	0	0	0	0.00667108	0.146793	0.112504	0	0	0.301032	0	0	0	0	2.11025	1.9731	0.471112
PA(44:01)_[M-H]1-				814.645	0	0	0	0	0	0	0	0.754844	0	0	0	2.7471	0	0	0	0	0	0	0	0	0	0	0	0	0	2.14267	0	0	0	0	0	0	0	0	0	0.163623	0	0	0	0	0	0	0	0	0
PA(44:02)_[M-H]1-				812.63	0.884849	0	0	0	0	0	0	0	0	0	0	0	0	0	0	0	0	1.41553	1.23863	0	0	0	0	0	0	6.82844	0	0	0	1.71832	0	0	0	0	0	0	0	0	0.482833	0	0	0	0	0	0
PA(44:03)	PC-O(36:00)_[M+Cl]1-			810.614	0	0	0	0	0	0	0	0	0.405652	0	0	0	0	0	0	0	0	0	0	0	0.409877	0	0	0	0	0	0	0	0	0	0	0	0	0	0	0	0	0.254507	0.386177	0	0	0	0	0	0
PA(44:04)	PC-O(36:01)_[M+Cl]1-			808.598	0	0	0	1.14444	0.0276862	0.427428	0.342343	0	1.83683	0.298836	0	0	0	0	0	5.12831	0.735659	0	0	0	0.615233	0	0.371076	0.309909	0.973053	0	0.0142982	0	0	0	0	0	0.553496	0	0	0	0	0.239151	0	0	0	0	0	0.371362	0
PA(44:07)	PC-O(36:04)_[M+Cl]1-			802.551	0	0	0	0	0	0.693516	0	0	0	0	0	0.700148	0	0	0	0	0.740199	0	0	0	0	0	0	0.365985	0	0	0	0	0	1.05694	0	0	0.229943	0.12266	0	0	0	0	0	0	0.192236	0	0	0.330312	0.175354
PA(44:08)	PC-O(36:05)_[M+Cl]1-			800.536	0.827103	0	1.03829	0	0	0	0	0	0	0	0	0	0	0	0	0	0	0	0	0	0.307101	0	0	0.229183	0.121004	0	0	0.416704	0	0	0	0	0	0	0	0.199325	0.11859	0	0.441236	0	0	0	0	0	0
PC(22:01)_[M+Cl]1-				626.359	0	0	0	0	0	0	0	0	0	0	0	0	0	0	0	0	0	0	0	0	0	0	0	0	0	0	0	0	0	0	0	0	0	0	0	0	0	0	0	0	0.317417	0	0	0	0
PC(26:01)_[M+Cl]1-				682.422	0	0	0	0	0	0	0	0	0	0	0	0	0	0	0	0	0	0	0	0	0	0	0	0	0	0	0	0	0	0	0	0	0	0	0	0	0	0	0	0	0.202385	0	0	0	0
PC(27:00)_[M+OAC]1-				722.498	0	0	0	0	0.488152	0	0	0.668974	0	0	0	0	0	0	0	0	0.632788	0	0	0	0	0	0	0	0	0	0	0	0	0	0	0	0	0	0	0	0	0	0	0	0	0	0	0	0
PC(28:00)_[M+Cl]1-				712.469	0	0	0	0	0	0	0.30466	0	0.39937	0	0	0	0	0	0	0	0	0	0	0	0.403775	0	0.63305	0.188071	0.42208	0	0	0	0	0	0	0	0	0	0.0720153	0	0.28425	0	0.382339	0	0	0	0	0	0
PC(28:00)_[M+OAC]1-				736.513	0	0	0	0	0	0	0	0	0	0	0	0	0	0	0	0	0	0	0	0	0	0	0.373767	0	0.240039	0	0	0	0	0	0	0	0	0	1.69075	1.0629	0.717898	0	0	0	0	0	0	0.352568	0
PC(30:00)_[M+Cl]1-				740.5	15.2568	2.22079	5.32869	2.7938	6.93919	15.6885	28.6697	6.28895	25.4825	16.019	0	2.27975	0	1.43349	2.3692	0	4.04062	1.54256	18.2619	2.72827	23.9002	0	15.1161	18.4503	24.6499	1.0947	2.27748	1.10784	0	1.57557	2.39591	2.27863	1.07915	5.96149	0.505662	0.675324	0.71835	26.2881	22.8039	2.46801	1.36391	1.83969	1.43859	9.03822	8.68137
PC(30:04)_[M+Cl]1-				732.438	0	0	0	0	0	0	0	0	0	0	0	0	3.6863	0	0	0	0	0	0	0	0	0	0	0	0.219801	0	0	0	0	0	0	0	0	0	0.390088	0.190458	0	0.265345	0	0	0	0	0	0.391164	0
PC(31:02)_[M+OAC]1-	PC-O(34:04)_[M+Cl]1-	PS(35:01)	PA(42:07)	774.521	0	1.64699	0	0	0.741072	0.16064	0	0	0	0	0	0	0	0	0	0	0	0	1.20525	0.860794	0	0	0	0.353592	0	1.22409	0.407064	0	0	0	0	0	1.01611	0	0	0	0	0	0.353709	0.36884	0.278312	0	0	0.688155	0.361906
PC(31:04)_[M+Cl]1-				746.453	0	0	0.811554	0	0	0	0	0	0	0	0	0	4.94994	0	0	0	0	0	0	0	0	0	0	0	0	0	0	0	0	0	0	0	0.294618	0	0	0	0	0	0	0.402832	0.356426	0	0	0.601853	0
PC(31:04)_[M+OAC]1-	PS(35:03)_[M-H]1-			770.498	0	0	0.444536	0	0	0	0	0	0	0	0	0	0	0	0	0	0	0	0	0	0	0	0	0	0	0	0	0	0	0	0	0	0	0	0	0	0	0	0	0	0	0	0	0	0
PC(32:00)_[M+Cl]1-				768.532	22.103	11.8678	11.9953	36.3544	18.2042	24.3564	32.2151	10.538	28.8931	22.5651	3.87668	6.07358	0	0	0	0	35.5208	11.6252	22.8816	10.3386	33.5185	89.4561	21.246	25.5256	29.2543	10.1829	32.3232	11.0508	0	14.4177	30.2709	3.33789	26.4028	33.3443	0.406027	0.611471	0.721674	27.8448	26.8695	3.82459	3.48243	13.031	13.9356	14.1156	12.4582
PC(32:00)_[M+OAC]1-				792.576	0	0	0	0	0	0.444168	0	0	0	0.487585	0	0	0	0	0	0	0	0	0	0	0	0	0	0.162189	0	0	0	0	0	0	0	0	0.227487	0	0.0696409	0	0	1.33647	0	0	0	0.996765	0	0.40435	0
PC(32:01)_[M+Cl]1-	CL(78:08)_[M]2-			766.516	1.40355	0	2.08759	0	0.676533	2.39897	6.0868	1.44844	5.21221	2.31304	0	0.000259684	0	1.14347	2.47736	0	0	0	2.66046	1.46446	1.59804	0	2.08692	3.61016	6.16131	0	0.932775	0.713944	0	0	0.623148	0	0.343278	0.843553	2.5444	2.91329	4.04522	3.37306	0	0.520563	0.138977	0.614364	1.33979	1.68108	0.602458
PC(32:01)_[M+OAC]1-	PS(36:00)_[M-H]1-	PA(43:06)	PC-P(35:02)_[M+Cl]1-	790.551	0	1.38052	1.54956	0	0	0.761697	0.309765	0	1.11744	0.390988	0	3.3424	0	0	0	0	0	0	0.490962	0	0	0	0	1.19266	1.18164	0	0.378763	1.01391	0	1.5247	1.71293	0	1.00825	2.668	0.125321	0.155309	0	0.492946	0.964005	0.284049	0.326893	0	0	0.945191	0
PC(32:02)_[M+OAC]1-	PS(36:01)_[M-H]1			788.545	96.0241	25.2366	68.2358	67.0137	60.6698	56.2507	56.3078	55.9765	38.6435	61.9736	12.0565	61.9038	0	44.4893	0.165997	0	55.089	47.464	67.1443	59.0984	52.0514	0	61.4067	40.4227	38.9795	76.7889	51.4609	85.618	0	33.8983	53.8848	0	54.7676	52.5729	0	0	0	46.1846	52.218	17.4077	19.3491	49.2129	42.255	31.0218	31.6346
PC(32:03)_[M+OAC]1-	PS(36:02)_[M-H]1			786.529	60.1712	17.2745	56.798	29.3376	39.7147	35.4712	41.4054	49.0058	32.6815	47.0398	7.35521	40.4176	0	29.5916	26.5472	17.2367	40.4593	35.9894	55.8564	44.5723	45.3321	0	45.8934	34.6901	32.4088	76.3984	47.6519	77.7757	0	39.2944	57.5966	94.6002	53.5828	53.8361	0.25047	0.150446	0.270539	28.2854	28.0205	9.19091	12.7868	25.7584	21.0806	7.90972	17.1978
PC(32:04)_[M+OAC]1-	PS(36:03)_[M-H]1			784.513	17.7294	8.25849	0	14.5821	10.1772	3.02375	5.5184	30.3256	2.09739	4.1642	28.3058	0.77622	60.8921	26.7772	52.6481	0.0126184	29.6757	44.1607	22.3576	24.0546	18.9212	0	3.1237	2.66983	0.991379	0	2.00249	10.0245	0	26.217	3.22209	0	2.45587	5.94003	5.09518	7.05888	4.77714	1.23207	11.8738	5.09405	7.79262	13.7868	17.772	3.83727	2.21378
PC(33:03)_[M+OAC]1-	PS_37:02)_[M-H]1-			800.545	0	0	1.10557	0	0	0	0	0	0	0	0	0	0	1.2991	0	0	0	0	0	0	0.419377	0	0	0.156175	0	0	0	0.708211	0	0	0	0	0	0	0	0.199325	0.0965789	0	0.441236	0	0	0	0	0	0
PC(33:08)_[M+OAC]1-	PS(37:07)_[M-H]1-			790.466	1.2017	2.49022	0.7765	2.19062	2.0891	0.286557	0	1.10496	0.385229	0.561348	1.6593	0	0	0	3.74463	0	0	1.46728	0	0	0	0	0	0.353287	0.413218	2.85978	0.334263	1.99282	0	1.35033	0.213833	0	0.262703	0.109627	0.139756	0.721474	0.424693	0	0	0	0.27029	0.962764	2.08316	0	0
PC(34:00)_[M+Cl]1-				796.563	0.633462	1.71397	0.414762	0.134563	0.375564	1.89515	3.71444	1.34324	3.11093	2.49522	1.86576	1.0188	0	1.67636	0	0	0.820136	1.15787	1.49593	0.798763	0.471093	0	0.757951	4.4483	5.02664	0.829117	3.87824	1.0956	0	0	3.38233	0	0	0	0.0892839	0	0	2.71551	1.34485	0	0.631412	2.9894	1.41662	2.26717	1.20762
PC(34:01)_[M+Cl]1-				794.547	54.9195	19.2729	42.5417	36.0333	55.3632	50.6477	56.1842	39.5498	53.6656	53.0947	6.90247	28.1465	0	23.7075	0	0	30.2507	18.5471	46.5998	29.1353	52.3089	0	51.0604	43.1909	50.7758	55.0498	57.902	53.538	70.9361	23.2071	56.586	0	49.7126	60.989	9.89215	3.32226	15.7559	45.7704	56.5597	19.129	15.7909	23.7433	22.4682	36.0407	34.1379
PC(34:02)_[M+Cl]1-				792.532	2.6375	1.91785	2.06391	6.46375	4.62949	5.0164	16.2066	6.22826	19.4283	14.3311	0	1.38681	0	5.07276	0	0	4.64557	3.13585	6.23823	2.17373	12.4121	0	11.1179	14.3232	13.7467	0	13.0005	4.78795	0	9.59714	15.3813	0	13.1825	19.2641	40.5545	50.678	60.9695	19.9191	25.469	23.3724	29.0195	4.46792	6.17885	35.3266	44.414
PC(34:02)_[M+OAC]1-	PS(38:01)_[M-H]1			816.576	0	0	0	0	0	0.359671	0.247781	0	0	0	0	3.0624	0	0	0	0	0	0	0.5196	0	0	0	0	0.12667	0.57789	0	1.53778	0	0	0	1.02544	0	0.630758	0.277412	0	0	0	2.55362	0	0	0	0.790031	0	0.560271	0
PC(34:03)_[M+OAC]1-	PS(38:02)_[M-H]1			814.56	0	0	0	0	0	0	0	1.18811	0	0	0	0	0	0	0	0	0	0	0	0	0	0	0	0.14967	0.874638	0	0.895564	0	0	0	0	0	0.236296	0	0	0	0	0.353798	0	0	0	0	0	0	0
PC(34:04)_[M+OAC]1-	PS(38:03)_[M-H]1			812.545	0	0	0	0	0.59459	0	0.557972	0	0.22719	0	0	0	0	0	0	0	0.785465	1.23504	0.556812	0	0	0	0.451538	0.261089	0	0	0.454618	0	0	0	0.198775	0	0	0	0.0822953	0	0	0.238592	0.284221	0	0.329464	0	0	0	0.241361
PC(35:00)_[M+OAC]1-				834.623	0	0	0	0	0.467155	0	0	0	0.191845	0	0	0.55877	0	0	0	0	0	0	0	0	0	0	0.536046	0	0.22368	0	0.297607	0	0	0	0	0	0.136166	0.148258	0	0	0	0.353584	0	0	0	0	0	0.0314117	0
PC(35:05)_[M+Cl]1-				800.5	0.849034	0	0	0	0	0	0	0	0	0	0	0	0	0.083128	0	0	0	0	0	0	0	0	0	0	0.300246	0	0	0.654913	0	0	0	0	0.209518	0	0	0	0	0	0	0	0	0	0	0.516809	0
PC(35:05)_[M+OAC]1-	PS(39:04)_[M-H]1-			824.545	0	0	0	1.41484	0	0	0	0	0	0	0	0	0	0	0	0	0	0	0	0	0	0	0	0.223825	0	0	0.682446	0	0	0	0	0	0	0	0	0	0	0	0	0	0	0.977898	0.885853	0	0.209978
PC(36:01)_[M+Cl]1-				822.578	0.666204	0.0875633	0	0	1.22723	3.96294	3.1287	2.23862	5.37084	1.70322	0	0.76234	0	1.97961	1.71073	0	0	0	0	2.25886	1.32804	0	0.592117	1.78309	3.60245	0	0.450105	0	0	0	2.70815	2.75639	3.02148	6.62035	0	0.280963	0.47536	2.99353	2.4228	0.0187237	0.531939	1.20735	1.53074	0.856503	1.55947
PC(36:01)_[M+OAC]1-	PS(40:00)_[M-H]1			846.623	0	0	0	0	0	0	0	0	0	0	0	0	0	1.67574	0	0	0	0	0	0	0	0	0	0	0	0	0	0.804737	0	0	0	0	0	0	0	0	0	0	0	0	0	0	0	0	0
PC(36:02)_[M+Cl]1-				820.563	7.32516	8.36582	3.90542	7.47783	9.01455	16.9836	21.96	6.02199	21.0876	7.68209	1.67354	5.1106	0	16.9772	0	0	9.78262	6.92042	8.86728	5.88958	11.6446	0	8.26515	14.0542	16.0833	4.53723	19.6187	13.1696	0	6.77835	24.3492	0	22.8508	29.3425	7.19026	7.75631	15.4229	15.1942	19.1175	5.73365	11.5858	16.8346	12.7242	16.5854	21.601
PC(36:03)_[M+Cl]1-				818.547	0	0	0	3.11891	1.91455	3.87877	6.99081	0	7.47624	0	2.42544	0.577904	0	1.17143	0	0	0	1.06174	1.13502	2.81653	1.2617	0	2.41394	4.05258	6.00222	0	5.6292	2.27718	0	0	6.43968	0	6.24206	11.7884	11.4854	16.0181	25.2263	8.12905	9.6895	12.5503	16.4185	4.18774	3.0451	13.9624	29.2232
PC(36:03)_[M+OAC]1-	PS(40:02)_[M-H]1			842.592	4.35894	0	0	0	0	0	0	0.868437	0	0	0	0	0	0	0	0	0	0	0	0	0.467249	0	0	0	0.186963	0	0	0	0	0	0	0	0	0	0.31296	0.408206	0	0.31454	0	0	0	0	0	0	0
PC(36:04)_[M+Cl]1-				816.532	0	0	0	0	0	0	0.262639	0.774492	0	0	0	0	0	0	0	0	0	0	0	0	0	49.5092	0	0.223305	0	0	0	0	0	0	0	0	0.290096	0.871545	70.0908	82.1682	104.69	3.22399	5.08764	20.4237	38.363	0.851598	0	37.0413	52.1705
PC(36:06)_[M+OAC]1-	PS(40:05)_[M-H]1			836.545	0.914864	0	0	0	0.496791	0.366943	0.239013	0.741525	0.171892	0.565961	0	0	0	0	3.74138	10.0561	0	0	0	0	1.11382	0	0	0.782138	0.211941	0	1.23144	0	0	0	2.44986	4.68035	0.299207	3.63121	0.565207	1.38017	0.979264	2.57543	0	0.0349199	0.371746	0.720391	0.836638	1.95708	1.12511
PC(36:07)_[M+OAC]1-	PS(40:06)_[M-H]1			834.529	1.20249	0	4.79757	3.05114	0.424729	0.335818	0.510113	4.50736	0	0.374218	9.57642	0	8.56939	1.04885	6.37879	4.17378	5.61184	2.72043	0.468944	0.898338	4.65288	0	1.14761	0	0	5.66779	0	1.67679	0	2.99828	0.1809	16.7146	0.289678	0.82333	75.0169	93.483	89.5707	8.13101	1.7403	21.5483	34.8703	1.70898	1.96906	37.2049	37.6629
PC(37:00)_[M+OAC]1-				862.654	0	0	0	0	0	0	0	0.680075	0	0	0	0	0	0	0	5.83563	0	0	0	0	0	0	0	0	0	0	0.377452	0	0	1.57423	0	0	0	0	0	0	0	0	0	0	0	0	0	0	0
PC(37:01)_[M+Cl]1-	PG(O-42:06)			836.594	0	0	0	0	0	0	0	0	0	0	0	0	0	0	0	0	0	0	0	0	0	0	0	0	0.240347	0	0	0	0	0	0	0	0	0	0	0	0	0	0	0	0	0	0	0	0
PC(37:06)_[M+Cl]1-				826.516	0	0	0	0	0	0	0.170898	0	0	0	0	0	0	0	0	0	0	0	0	0	0	0	0	0.420279	0	0	0	0	0	0	0	0	0	0	0	0	0	0.18634	0	0	0	0	0	0	0
PC(37:06)_[M+OAC]1-	PS(41:05)_[M-H]1			850.56	0	0	0	1.35862	0	0	0	1.33847	0	0	0	0	0	0	0	0.128912	0	0	0	0.960463	0	0	0	0.381891	0.241779	0	0.384473	0.613039	0	1.20327	0	0	0.230655	0	0.0991907	0	0.101549	0	0	0	0.200671	0	0	0	0
PC(37:06)_[M+OAC]1-	PS_41:05)_[M-H]1-			850.56	0	0	0	1.20076	0	0	0	1.33847	0	0	0	0	0	0	0	0.128912	0	0	0	0.960463	0	0	0	0.381891	0.193359	0	0.384473	0.613039	0	0	0	0	0.230655	0	0.0991907	0	0.101378	0	0	0	0.200671	0	0	0	0
PC(38:03)_[M+Cl]1-				846.578	0	0	0	0	0	0	0	0	0	0	0	0	0	0	0	0	0	0	0	0	0	0	0.539468	0	0	0	0	0	0	0	0	0	0.192126	0	0	0	0	0	0	0	0	0	0	0	0
PC(38:04)_[M+OAC]1-	PS(42:03)_[M-H]1			868.607	0	0	0	0	0	0	0	0	0	0	0	0	0	0	0	0	0	0	0	0	0	0	0	0	0	0	0	0	0	0	0	0	0	0	0	0	0	0	0	0	0	0	0	0	0
PC(38:05)_[M+OAC]1-	PS(42:04)_[M-H]1			866.592	0	0	0	0	0	0	0	0	0	0	0	0	0	0	0	0	0	0	0	0	0	0	0	0	0	0	0	0	0	0	0	0	0	0	0	0	0	0	0	0	0	0	0	0	0
PC(38:06)_[M+OAC]1-	PS(42:05)_[M-H]1			864.576	3.34399	0	0.971679	2.51902	0.694378	1.96887	3.40124	1.96637	0	4.00013	0	1.46742	0	1.71799	0	0	2.04142	0	3.76885	1.57184	2.27057	0	2.93366	0	5.45327	1.38947	1.82994	0.929721	0	1.80127	1.76241	0	3.44401	2.32646	0	0	0.125417	6.43178	2.36174	0.229864	0	0.911254	0	2.51383	1.65967
PC(38:07)_[M+OAC]1-	PS(42:06)_[M-H]1			862.56	2.01138	1.78295	0	0	0.654604	2.09121	2.89893	2.19161	3.3592	1.06306	0	0.923811	0	3.13407	0	0	0	1.46625	1.89123	0	0.912101	0	0.510869	7.61463	6.81494	1.21277	2.69107	2.10208	0	0	5.65893	0	9.08906	6.40769	12.6925	11.2854	13.2797	3.54549	0.432515	0.703192	1.71159	0	0	3.3298	3.22925
PC(38:09)_[M+OAC]1-	PS(42:08)_[M-H]1			858.529	0.393397	1.14315	0.762198	0	0	0	0	0.630405	0	0.547625	0	0.902779	0	0	0	0	0	0	0	0.87147	0	0	0	0	0.286157	0	0	0	0	0	0.131484	0	1.13119	0	0	10.5597	0	0	0	0.632818	0	0	0.743391	0.630002	0.484778
PC(39:01)_[M+OAC]1-	PS_43:00)_[M-H]1-			888.67	0	0	0	0	0	0	0	0	0	0	0	0	0	0	0	0	0	0	0	0	0	0	0	0	0	0	0	0	0	0	0	3.75223	0	0	0	0	0	0	0	0	0	0	0	0	0
PC(39:02)_[M+OAC]1-	PS_43:01)_[M-H]1-			886.654	0	0	0	0	0	0	0	0	0	0	0	0	0	0	2.86166	0	0	0	0	0	0	0	0	0	0	0	0	0	0	1.19169	0	0	0	0	0	0	0	0	0	0	0	0	0	0.572238	0
PC(39:03)_[M+Cl]1-				860.594	0	0	0	0	0	0.3856	0	0	0	0	0	0.725267	0	0	0	0	0.6258	0	0	0	0	0	0	0.225055	0.264933	0	0	0	0	0	0	0	0	0	0	0	0	0	0	0	0	0	0	0.801335	0
PC(39:05)_[M+Cl]1-				856.563	0	0	0	0	0	0.303857	0	0	0	0	0	0	0	0	0	0	0	0	0	0	0	0	0	0	0	0	0	0	0	0	0	0	0	0	0.12217	0	0	0	0	0	0	0	0	0	0
PC(39:06)_[M+Cl]1-				854.547	0	0	0.826312	0	0	0	0.54178	0.840024	0	0	0	0	0	0	0	6.02145	1.06659	0	0	0	1.27278	0	0	0	0.255924	0	0	0	0	0	0	0	0	0.179155	0	0	0.134422	0.229252	0.506557	0	0	0	0	0	0
PC(40:00)_[M+OAC]1-				904.701	0	0	0	0	0	0	0.199083	0	0	0	0	0	0	0	0	0	0	0	0	0	0	0	0	0	0	0	0	0	0	0	0	0	0	0	0	0	0	0	0.378849	0	0.318132	0	0	0	0
PC(40:01)_[M+Cl]1-				878.641	0	0	0	0	0	0	0	0	0	0	0	0.278277	0	0	0	0	0	0	0	0	0	0	0	0	0	0	0	0	0	0	0.243531	0	0	0	0	0	0.109829	0	0.279412	0	0	0	0	0	0
PC(40:01)_[M+OAC]1-	PS(44:00)_[M-H]1			902.686	0	0	0	0	0	0	0	0	0	0	0	0	0	0	0	0	0	0	0	0	0	0	0	0	0	0	0	0	0	0	0	0	0.247459	0	0	0	0	0	0	0	0	0	0	0	0
PC(40:02)_[M+Cl]1-				876.625	0	0	0	0	0	0	0	0.579553	0	0	0	0	0	0	0.197823	0	0.773303	0	0	0	0	0	0	0	0	0	0.36919	0	0	0	0	1.4798	0	0.0896246	0	0	0	0	0	0	0.322932	0	0	0	0
PC(40:04)_[M+Cl]1-				872.594	0	0	0	0	0	0	0	0	0.207849	0	0	0	0	0	0	0	0	1.14297	0	0	0	0	0	0	0	0	0	0	0	0	0	0	0	0	0	0	0	0	0	0	0	0	0	0	0
PC(40:07)_[M+OAC]1-	PS(44:06)_[M-H]1			890.592	0	0	0	0	0	0	0	0	0	0	0	0	0	0	0	0	0	0	0	0	0	0	0	0	0.252518	0	0	0.83925	0	0	0	0	0	0	0	0	0	0	0	0	0	0	0	0	0.2826
PC(40:08)_[M+Cl]1-				864.532	0	0	0.4877	0	0.611262	0	0	0	0	0	0	0	0	2.07015	0	0	0.775608	0	0	0	0	0	0	0	0	0	0	0	0	0	0	0	0	0	0	0	0	0.235197	0	0	0.250669	0	0	0	0
PC(40:08)_[M+OAC]1-	PS(44:07)_[M-H]1			888.576	0	0	0	0	0	0	0	0	0.228895	0	0	0.897508	0	0	0	0	0	0	0	0	0	0	0	0	0	0	0	0	0	0	0	0	0	0	0	0	0	0	0	0	0	0	0	0	0.224695
PC(40:09)_[M+OAC]1-	PS(44:08)_[M-H]1			886.56	0	0	0	0	0	0	0	0	0	0	0	0.896632	0	0	0	0	0	0	0	0	0	0	0	0.21465	0	0	0	0	0	0	0	0	0	0	0	0	0	0	0	0	0	0	0	0	0
PC(41:01)_[M+Cl]1-				892.657	0	0	0	0	0.368157	0	0.0163641	0	0	0	0	0.705765	0	0	0	0	0.755696	0	0	0	0	0	0	0	0	0.928566	0.373812	0	0	0	0	0	0	0	0	0	0	0	0	0	0.273946	0	0	0	0
PC(41:06)_[M+Cl]1-				882.578	0	0	0.564674	0	0	0	0	0	0	0	0	0	2.79028	0	0	0	0	0	0	0	0	0	0	0	0	0	0.265875	0	0	0	0	0	0	0	0	0	0	0	0.299352	0	0	0	0	0	0
PC(41:06)_[M+OAC]1-	PS(45:07)_[M-H]1-			902.591	0	0	0	0	0	0	0	0	0	0	0	0	0	0	0	0	0	0	0	0	0	0	0	0	0	0	0	0	0	0	0	0	0	0	0	0	0.129282	0	0	0.256539	0.282349	0	0	0	0
PC(41:07)_[M+OAC]1-	PS(45:08)_[M-H]1-			900.575	0	0	0	0	0.0159944	0	0	0	0	0	0	0	0	0	0	0	0	0	0	0	0	0	0	0	0	0	0	0	3.21513	0	0	0	0	0	0.129416	0	0	0.183405	0	0	0.304962	0	0	0	0
PC(41:07)_[M+OAC]1-	PS(45:06)			904.607	0	0	0	0	0	0	0	0	0	0	0	0.749128	0	0	0	0	0	0	0	0	0	0	0	0	0	0	0	0	0	0	0	0	0	0	0	0	0	0.822065	0.285155	0	0	0	0.625278	0.517666	0.132017
PC(42:00)_[M+OAC]1-				932.732	0	0	0	0	0.699462	0	0	0	0	0	0	0.277696	8.806	0	0	0	0	0	0	0	0	0	0	0	0	0	0.306667	0	0	0	0	3.32007	0.170814	0.131159	0.319582	0.333594	0	0	0	0	0	0.823354	0	0	0
PC(42:01)_[M+OAC]1-	PS(46:00)			930.717	0	1.81709	0	0	0	0	0	0	0	0	0	0	0	0	0	4.41189	0	0	0	0.910855	0	0	0	0	0	0	0	0	0	0	0	0	0	0	0.858217	0.575557	0	0	0	0	0	0	0	0	0
PC(42:02)_[M+Cl]1-				904.657	0	0	0	0	0	0	0	0	0	0	0	0	0	0	0	0	0	1.29263	0	0	0	0	0	0	0	0	0	0	0	0.955576	0	0	0	0	0	0	0	0	0	0	0	0.690123	0	0	0
PC(42:02)_[M+OAC]1-	PS(46:01)			928.701	0	0	0	0	0	0	0	0	0	0	0	0	0	0	0	0	0	0	0	0	0	0	0	0	0	0	0.320281	0	0	0	0	0	0	0	0.161949	0.392447	0	0	0	0	0	0	0	0	0
PC(42:04)_[M+Cl]1-				900.625	0	0	0	0	0	0	0	0	0	0	0	0.719969	0	0	0	0	0	0	0	0	0	0	0	0	0	0	0	0	0	0	0	0	0	0	0	0.211984	0	0	0	0	0	0	0	0	0
PC(42:05)_[M+OAC]1-	PS(46:04)			922.654	0	0	0	0	0	0	0	0	0	0	0	0	0	0	0	0	0	0	0	0	0	0	0	0	0	0	0.410379	0	0	0	0	0	0	0	0	0	0	0	0	0	0	0	0	0	0
PC(42:06)_[M+Cl]1-				896.594	0	0	0.797118	0	0	0	0	0	0.623666	0	0	0	0	0	2.68909	0	0	0	0	0	0	0	0	0.168865	0.441983	0	0	0	0	0	0	0	0	0.80839	0	0	0	0	0	0	0	0	0	0	0
PC(42:08)_[M+Cl]1-				892.563	0	0	0	0	0	0	0.186931	0	0	0.47569	0	0	0	0	0	0	0	1.22118	0	0	0	0	0	0	0	0	0	0	0	0	0	0	0	0	0	0	0	0.280274	0	0	0	0.816013	0	0	0.241293
PC(42:09)_[M+Cl]1-				890.547	0	0	0	0	0	0	0	0	0	0	0	0	0	0	0	0	0	0	0	0.677876	0	0	0	0	0	0	0	0	0	0	0	0	0.1719	0	0	0	0	0	0.412126	0	0	0	0	0	0
PC(42:10)_[M+Cl]1-				888.532	0	0	0	0	0	0	0	0	0	0	0	0	0	0	0.172746	0	0	0	0	0	0	0	0	0	0	0	0	0	0	0	0	0	0	0	0	0	0.175958	0.20654	0	0	0	0	0.954941	0	0
PC(43:00)_[M+Cl]1-				922.704	0	0	0	0	0	0	0	0	0	0	0	0	0	0	0	0	0	0	0	0	0	0	0	0	0	0	0	0	0	0	0	0	0	0	0	0	0	0	0	0	0	0	0	0	0
PC(43:00)_[M+OAC]1-				946.748	1.33949	1.43609	1.13601	0	0	0	0	0	0	0.534204	1.65237	0.58092	0	0	2.64094	0	1.41153	1.56486	0.386476	0	0.46086	0	0	0	0.192885	0	0	0	0	0	0	2.05829	0.145941	0	0	0	0.0726156	0	0	0	0.281932	0	0.809958	0	0
PC(43:01)_[M+Cl]1-				920.688	0	0	0	0	0	0	0	0	0	0	0	0	0	0	0	0	0	0	0	0	0	0	0	0	0	0	0	0	0	0	0	0	0	0	0	0	0	0	0	0	0	0	0	0.261161	0
PC(43:01)_[M+OAC]1-	PS(47:02)_[M-H]1-			940.701	0	0	0	0	0	0	0	0	0	0	0	0	0	0	0	0	0.712994	0	0	0	0	0	0	0	0	0	0	0	0	0	0	0	0	0	0	0	0	0	0	0	0	0	0	0	0
PC(43:01)_[M+OAC]1-	PS(47:00)			944.732	0	0	0	0	0	0	0	0	0	0	0	0	0	0	0	0	0	0	0	0	0	0	0	0	0	0	0	0	0	0	0	0	0	0.111658	0	0	0	0.297178	0	0	0	0	0	0	0
PC(43:02)_[M+Cl]1-				918.672	0	1.8612	0	0	0	0	0	0	0	0	0	0.960424	0	0	0	0	0	0	0.508971	0	0	0	0	0	0	0	0	0	0	0	0	0	0	0	0	0	0	0.195882	0	0	0	0	0	0	0
PC(43:02)_[M+OAC]1-	PS(47:01)			942.717	0	0	0	0	0	0	0	0	0	0	0	0	0	0	0	0	0	0	0	0	0	0	0	0	0	0	0	0	0	0	0	2.21713	0	0	0	0	0	0	0	0	0	0	0	0	0
PC(43:03)_[M+OAC]1-	PS(47:04)_[M-H]1-			936.669	0	0	0	0	0	0	0	0	0	0	0	0	0	0	0	0	0	0	0	0	0	0	0	0	0	0	0	0	0	0	0	0	0	0	0	0	0	0	0	0	0	0	0	0.526247	0.219505
PC(43:05)_[M+OAC]1-	PS(47:06)_[M-H]1-			932.638	0	0	0	0	0	0	0	0	0	0	0	1.1875	0	0	3.71054	0	0	0	0	1.24799	0.385349	0	0	0	0	1.38269	0	0	0	0	0	0	0.150386	0.110151	0.130202	0	0	0.214387	0	0	0	0	0	0	0
PC(43:06)_[M+OAC]1-	PS(47:05)			934.654	0	0	0	1.19486	0	0	0	0	0	0	0	0	0	0	5.83127	0	1.10658	0	0	0	0	0	0	0	0	0	0	0	0	0	0	0	0	0	0	0.200172	0	0	0	0	0	0	0	0	0
PC(44:00)_[M+Cl]1-				936.719	0	0	0	0	0.523785	0	0	0	0	0	0	0	0	0	0	0	0	0	0	0	0	0	0	0	0	0	0	0	0	0	0	0	0	0	0	0	0	0	0	0.388342	0	0.819045	0	0	0
PC(44:01)_[M+Cl]1-				934.704	0	0	0	0	0	0	0	0	0	0	0	1.84688	0	0	0	0	0	0	0	0	0	0	0	0	0.248076	0	0	0	0	0	0	0	0	0	0	0	0	0.218132	0	0	0	0	0	1.61817	0
PC(44:03)_[M+Cl]1-				930.672	0	0	0	0	0	0	0	1.22873	0	0	0	0	0	0	3.34143	0	0	0	0	0	0	0	0	0	0	1.69336	0	0	0	0	0	0	0.262266	0	0	0	0	0	0	0	0	0	0	0.459545	0
PC(44:04)_[M+OAC]1-	PS(48:03)			952.701	0	0	0	0	0	0	0	0	0	0	0	0	0	0	0	4.24141	0	0	0	0	0	0	0	0	0	0	0	0	0	0	0	0	0	0	0	0	0	0	0	0	0	0	0	0.485534	0
PC(44:05)_[M+Cl]1-				926.641	0.664852	0	0	0	0.784685	0	0	0	0	0	0	0	0	0	0	0	0	0	0	0.794522	0	0	0	0.120479	0	1.20858	0	0	0	0	0	0	0	0	0	0	0	0	0	0	0	0	0	0	0
PC(44:06)_[M+OAC]1-	PS(48:05)			948.67	0	0	0	0	0	0	0	1.01137	0	0	0	3.52974	0	0	0	0	1.07254	0	0	0	0.677739	0	0	0	0.336906	0	1.2307	0	0	0	0	0	0.300868	0	0.17342	0.208609	0	0.423383	0.385288	0	0.262422	0	1.06541	0.519288	0.313035
PC(44:07)_[M+Cl]1-				922.61	0	0	0	0	0	0	0	0	0	0	0	0	0	0	0	0	0.718031	0	0	0	0	0	0	0	0	0	0	0	0	0	0	0	0	0	0	0	0	0	0	0	0	0	0	0	0
PC(44:07)_[M+OAC]1-	PS(48:08)_[M-H]1-			942.622	0	0	0	0	0	0	0	0	0	0	0	0	0	0	0	0	0	0	0	0	0	0	0	0	0	0	0	0	0	0	0	0	0	0	0	0	0	0	0	0	0	0	0	0.429419	0
PC(44:08)_[M+Cl]1-				920.594	0	0	0	0	0	0	0.237736	0	0	0	0	0	0	0	0	0	0	0	0	0	0	0	0	0	0	0	0	0	0	0	0	0	0	0	0	0	0	0	0	0	0	0	0	0	0
PC(45:03)_[M+OAC]1-	PS(49:04)_[M-H]1-			964.701	0	0	0	0	0	0	0	0	0	0	0	0	0	0	3.67272	0	0	0	0	0	0	0	0	0	0	0	0	0	0	0	0	0	0	0	0	0	0	0	0	0	0	0	0	0	0
PC(45:04)_[M+OAC]1-	PS(49:05)_[M-H]1-			962.685	0	0	1.39937	0	0	0	0	0	0	0	0.910277	0	0	0	0	5.05229	0	0	0	0	0.355854	0	0	0	0	1.32281	0	0	0	0	0	0	0	0	0.159879	0	0	0	0	0	0	0	0	0	0
PC(45:06)_[M+OAC]1-	PS(49:07)_[M-H]1-			958.654	0	0	0	0	0	0	0	0	0	0	0	0	0	0	0	0	0	0	0	0	0	0	0	0	0.24721	0	0	0	0	0	0	0	0	0	0	0	0	0	0	0	0	0	0	0	0
PC(46:01)_[M+OAC]1-	PS(50:02)_[M-H]1-			982.748	0	0	0	0	0	0	0	0	0	0	0	0	0	0	0	0	0	0	0	0	0	0	0	0	0	0	0	0	0	0	0	0	0	0	0	0	0	0.312972	0	0	0	0	0	0	0
PC(46:02)_[M+OAC]1-	PS(50:03)_[M-H]1-			980.732	0.919939	0	0	0	0	0	0	0	0	0	0	0	0	0	0	0	0	0	0	0	0	0	0	0	0	0	0	0	0	0	0	0	0	0	0	0	0	0	0	0	0	0	0	0	0
PC(46:04)_[M+OAC]1-	PS(50:05)_[M-H]1-			976.701	0	0	0.543519	0	0	0	0	0	0	0	0	0	0	0	6.19332	5.65644	0.810858	0	0.372535	0.637864	0.276747	0	0	0.230638	0	4.73489	0	0	0	0	0	0	0	0	0	0	0.136019	0.423265	0	0	0	0	0	0.431567	0
PC(46:05)_[M+OAC]1-	PS(50:06)_[M-H]1-			974.685	0	0	0	0	0	0	0	0	0	0	0	0.368752	0	0	0	0	0	0	0	0	0.350536	0	0	0	0	0	0	0	0	0	0	0	0	0	0	0	0	0.31593	0	0	0.238169	0	0	0	0
PC(47:02)_[M+OAC]1-	PS(51:03)_[M-H]1-			994.748	0	0	0	0	0	0	0	0	0	0	0	0	0	0	0	0	0	0	0	0	0	0	0	0	0	0	0	0	0	0.986766	0	0	0	0	0	0	0	0	0	0	0	0	0	0.639408	0
PC(47:04)_[M+OAC]1-	PS(51:05)_[M-H]1-			990.716	0	0	0	0	0	0	0	0	0	0	0	0	0	0	0	0	0	0	0	0	0	0	0	0	0	0	0	0	0	0	0	0	0	0	0	0	0	0	0	0	0	0	0	0	0
PC(47:06)_[M+OAC]1-	PS(51:07)_[M-H]1-			986.685	0	0	0.697152	0	0	0	0	0	0	0	0	0	0	0	0	0	0	0	0.577432	0	0	0	0	0	0	0	0	0	0	0	0	0	0	0	0	0	0	0	0	0	0	0	0	0.005935	0
PC(48:02)_[M+OAC]1-	PS(52:03)_[M-H]1-			1008.76	0	0	0	0	0	0	0	0	0	0	0	0	0	0	0	0	0	0	0	0	0	0	0	0	0	0	0	0	0	0	0	0	0	0	0	0	0	0	0	0	0	0	0	0	0
PC(48:03)_[M+OAC]1-	PS(52:04)_[M-H]1-			1006.75	0	0	0	0	0	0	0	0	0	0	0	0	0	0	0	0	0	0	0	0	0	0	0	0	0	0	0	0	0	0	0	0	0	0	0	0	0	0	0	0	0	0	0	0.49511	0
PC(48:08)_[M+OAC]1-	PS(52:09)_[M-H]1-			996.669	0	0	0	0	0	0	0	0	0	0	0	0	0	0	3.82309	0	0	0	0	0	0	0	0.430661	0	0	0	0	0	0	1.04196	0.163385	0	0	0	0	0	0	0	0	0	0	0	0	0	0
PC(48:09)_[M+OAC]1-	PS(52:10)_[M-H]1-			994.654	0	0	0	0	0	0	0	0	0	0	0	0	0	0	0	0	0	0	0	0	0	0	0	0	0	0	0	0	0	0	0	0	0	0	0	0	0	0	0	0	0	0	0	0	0
PC(52:04)_[M+OAC]1-				1064.83	0	0	0	0	0	0	0	0	0	0	0	0	0	0	0	0	0	0	0	0	0	0	0	0	0	0	0	0	0	0	0	0	0	0	0	0	0	0	0	0	0	0	0	0	0
PC-2O(32:00)_[M+OAC]1-				764.617	0	0	0	0	0	0	0	0	0	0	0	0	0	0	0	0	0	0	0.515905	0	0	0	0	0	0	0	0	0	0	0	0	0	0	0	0	0	0	0	0	0	0	0	0	0	0
PC-2O(34:01)_[M+Cl]1-				766.589	0	0.993287	0	0	0	0	0.122512	0	0.0762324	0	0	0	0	0.0529655	0	4.70059	0	0	0	0	0	0	0	0.329443	0	0	1.21075	0	0	0.088926	0.866065	0	0.910851	2.24343	0	0	0	0.170215	0	0	0	0.000763014	0	0.545958	0
PC-2O(40:00)_[M+OAC]1-				876.743	0	0	0	0	0	0	0	0	0	0	0	0	0	0	0	0	0	0	0	0	0	0	0	0	0	0	0	0	0	0	0	0	0	0	0	0	0	0	0.409969	0	0	0	0	0	0
PC-O(18:01)_[M+Cl]1-				556.317	0	0	0	0	0	0	0.468719	0.596426	0.511897	0	0	0	0	0.985551	1.82616	0	0	0	0	0	0.302163	0	0	0	0	0	0	0	0	0	0	0	0	0	0.112299	0	0.182322	0.284558	0.283206	0	0	0	0	0	0
PC-O(20:02)_[M+Cl]1-				582.333	0	0	0	0	0	0	0	0	0	0.336382	0	0	0	0	0	0	0.836581	0	0	0	0	0	0	0	0	0	0	0	0	0	0	0	0	0	0	0	0	0	0	0	0	0	0	0	0
PC-O(25:02)_[M-OAC]1-	PS-O(29:01)_[M-H]1-			664.456	0	0	0	0	0	0	0	0	0	0	0	0	0	0	0	0	0	0	0	0	0	0	0.581617	0	0	0	0	0	0	0	0	0	0	0	0	0	0	0.28491	0	0	0	0	0	0	0
PC-O(26:01)_[M+OAC]1-	PS-O(30:02)_[M-H]1-			688.456	0	2.95685	0	0	1.04704	0.424537	0	0	0	1.4751	1.49173	0	0	5.51555	6.62825	0	0.985047	0	2.41368	0	0	0	0	0.357475	0	0	1.478	1.03345	0	2.99679	1.25602	0	0.401335	0	0	0	0.5376	0	0	0	0	1.15041	0	0.363382	0
PC-O(32:00)_[M+Cl]1-				754.552	0.69351	0	0	0	0	0	0	0	0	0	0	0.545886	0	0	0	0	0	1.23197	0	0	0	0	0	0	0	0	0	0	0	0	0	0	0.0116464	0	0.126164	0	0	0	0.324014	0	0	0	0	0	0
PC-O(32:02)_[M+OAC]1-	PS-O(36:01)_[M-H]1-			774.565	0	0	0	0	0	0	0	0	0	0	0	0	0	0	0	0	0	0	0	0	0	0	0	0	0	0	0	0	0	0	0	0	0	0	0	0.160552	0	0	0	0	0	0	0	0.360012	0.24936
PC-O(32:04)_[M+OAC]1-	PS-O(36:03)_[M-H]1-			770.534	0.756063	2.91262	0	0	4.51908	4.10693	2.70442	0.665971	4.81122	0.515104	3.49611	2.97967	0	0	0	0	5.36015	4.40081	1.27787	9.32651	0.723589	0	2.75484	6.50322	2.58568	0	2.93572	5.7197	39.9879	3.03502	5.29854	0	5.68386	7.67779	0.124199	0	0.0948606	1.13377	1.75857	0.306474	0.995659	9.60999	12.3983	5.83979	3.87999
PC-O(34:00)_[M+OAC]1-				806.628	0	0	0	0	0	0	0	0	0	0	0	0	0	0	0	0	0	0	0	0	0	0	0	0	0	0	0	0	0	0	0	0	0.00466823	0	0	0	0	0.359948	0	0	0	0	0	0	0
PC-O(34:03)_[M+OAC]1-	PS-O(38:02)_[M-H]1-			800.581	0	1.15878	0	0	0	0	0	0	0	0	0	0.57836	0	0	0	0	0	0	0	0	0	0	0	0	0	0	0	0	0	0	0	0	0	0	0.126277	0	0	0	0	0	0	0.361809	0	0	0
PC-O(35:00)_[M+OAC]1-				820.644	0.663802	0	0.0848635	0	0	0	0	0	0.232894	0	0	0.758649	0	0	0	0	0	1.01743	0	0	0	0	0	0	0	0.881682	0	0	0	0	0.126679	0	0	0	0	0.190759	0.0118492	0	0	0	0	0	0	0	0
PC-O(35:01)_[M+OAC]1-	PS-O(39:00)_[M-H]1-			818.628	0	0	0	0	0.658495	0.331354	1.02009	0	2.51486	0.502635	0	3.88213	0	0	0	0	0	0	0	0	0	0	0	1.48112	1.67014	0	0	0	0	0	0	0	0	0	0	0	0	0.302983	0	0	0.337381	0	0	0	0.27365
PC-O(35:02)_[M+Cl]1-				792.568	0	0	0	0	0	0.396363	0	0	0	0.619418	0	0	0	0	0	0	0	0	0	0	0	0	0	0.417423	0.398717	0	0	0	0	0	0.162025	0	0.333258	0.252633	0.106648	0	0	1.33647	0	0	0	1.01571	0.739609	0.0685998	0
PC-O(35:02)_[M+OAC]1-	PS-O(39:01)_[M-H]1-			816.612	0	0	0	0	0	0	0	0	0	0	0	0	0	0	0	0	0	0	0	0	0	0	0	0	0	0	0	0	0	0	0	0	0	0	0	0	0	0	0	0	0	0	0	0	0
PC-O(36:01)_[M+OAC]1-	PS-O(40:00)_[M-H]1-			832.644	0	0	0	0	0	0.744078	1.1752	0	1.1505	0	0	0	0	0	0	4.7505	0	0	0	1.30369	0.722955	0	0	0.314887	2.01509	0	3.68948	0	0	0	3.10285	0	0	0	0	0	0	0.326411	0.464419	0	0	0	0	0.40885	0
PC-O(37:00)_[M+Cl]1-				824.63	0	0	0	0	0.830255	0	0.29483	0.703065	0.506917	0	0	0.930422	0	0	0	0	0	0	0	0	0.388174	0	0	0	0.294943	0	0	0	0	0	0.504864	0	0.282373	0.559303	0	0	0	0	0	0	0	0	0	0	0
PC-O(37:01)_[M+OAC]1-	PS-O(41:00)_[M-H]1-			846.659	0	0	1.0233	0	0	0.308241	0	0	0	0	0	0	0	0	0	7.71086	0	0	0.656338	0	0	0	0	0.658189	0.195335	0	1.41116	0	0	0	3.18094	0	0.66305	5.6504	0	0	0	0	0	0	0	1.1919	0	0	0
PC-O(37:04)_[M+Cl]1-				816.568	0	0	0	0	0	0.359671	0.247781	0	0	0	0	3.0624	0	0	0	0	0	0	0.500514	0	0	0	0	0.12667	0.58451	0	1.53778	0	0	0	1.02544	0	0.699242	0.277412	0.0609757	0	0.0372382	2.55362	0	0	0	0.661264	0	0.560271	0
PC-O(38:00)_[M+OAC]1-				862.691	0	0	0	0	0	0	0	0	0	0	0	0	0	1.32676	0	0	0	0	0	0	0	0	0	0	0	0	0	0	0	0	0.232216	0	0.268658	0	0	0	0	0.639733	0	0	0	0	0	0.675566	0
PC-O(38:01)_[M+Cl]1-				836.63	1.47883	1.79382	0.0248684	0	0.836333	1.69385	1.95902	1.41003	3.12194	0.769571	0	0	4.20317	1.47072	0	0	0.956568	0	0.527408	0	0.916936	0	0	1.60551	1.94488	0	0.967613	0.72659	0	0	3.03494	0	2.50517	0	0	0	0.148153	2.64286	1.63299	0	0	0	0	0.667434	0.00953716
PC-O(38:01)_[M+OAC]1-	PS-O(42:00)_[M-H]1-			860.675	0	0	0	0	0	0	0	0	0	0	0	0	0	0	3.41241	0	0	0	0	0	0	0	0	0	0	0	0	0	0	1.36466	0	0	0	0	0	0	0	0.280177	0	0	0	0	0	0	0
PC-O(38:04)_[M+OAC]1-	PS-P(42:00)_[M-H]1-			854.628	0	0	0	0	0	0	0	0	0	0	0	0.98481	0	0	0	0	0	0	0	0	0	0	0	0	0	0	0.367903	0	0	0	0	0	0	0	0	0	0	0	0	0	0	0	0	0	0
PC-O(39:01)_[M+Cl]1-				850.646	0	0	0	0.891826	0	0.250397	0.2738	0	0.85027	0	1.84188	0	0	0	0	0	0	0	0	0	1.30089	0	0	0.869957	0.377298	0.977202	1.22527	0.58307	0	0	1.59172	0	1.55531	0	0	0	0	0.668625	0	0	0.231935	0	0	0.345759	0.00367731
PC-O(40:00)_[M+Cl]1-				866.678	0	0	0	0	0	0	0	0	0	0	0	0	0	0	0	0	0	0	0	0	0	0	0	0	0	0	0	0	0	0	0	0	0	0	0	0	0	0	0	0	0	0	0	0	0
PC-O(40:02)_[M+Cl]1-				862.646	0	0	0	0	0	0	0	0.680075	0	0	0	0	0	0	0	3.33743	0	0	0	0	0	0	0	0	0	0	0.377452	0	0	1.57423	0	0	0	0	0	0	0	0	0	0	0	0	0	0	0
PC-O(40:02)_[M+OAC]1-				886.691	0	0	0	0	0	0	0	0	0	0	0	0	0	0	2.90566	0	0	0	0	0	0	0	0	0	0	0	0	0	0	0	0	0	0	0	0	0	0	0	0	0	0	0	0	0	0
PC-O(40:04)_[M+OAC]1-				882.659	0	0	0	0	0.378273	0	0	0	0	0	0	0	0	0	0	0	0	0	0	0	0	0	0	0	0	0	0	0	0	0	0	0	0	0	0	0	0	0	0	0	0	0	0	0	0
PC-O(40:06)_[M+Cl]1-				854.584	0	0	0	0	0	0	0	0	0	0	0	0	0	0	0	0	0	0	0	0	0	0	0	0	0	0	0.419025	0	0	0	0	0	0	0	0	0	0	0	0	0	0.24402	0	0	0	0
PC-O(40:06)_[M+OAC]1-				878.628	0	0	0	0	0	0	0	0	0	0	0	0	0	0	0	0	0	0	0	0	0	0	0	0	0.231241	0	0	0	0	0	0.191338	0	0.195518	0	0	0	0.132937	0	0	0	0	0	0	0	0
PC-O(41:00)_[M+Cl]1-				880.693	0	1.89108	0	0	0	0	0	0	0	0	0	0	0	2.01501	0	0	0.903609	0	0	0	0	0	0	0.189109	0	0	0.416995	0	0	0	0	0	0.779871	0.128962	0.140061	0	0	0	0	0	0	1.30515	0.764169	0	0
PC-O(41:00)_[M+OAC]1-				904.738	0	0	0	0	0	0	0	0.661198	0.207725	0	0	0	0	0	0	0	0	0	0	0	0.270956	0	0	0	0	0	0	0	0	0	0	3.3524	0	0	0	0	0	0	0	0	0	0	0	1.23186	0
PC-O(42:02)_[M+Cl]1-				890.678	0	1.31121	0	0	0	0	0	0	0	0	0	3.46208	0	0	1.5531	0	0	0	0	0	0	0	0	0	0	0	0	0	0	0	0	0	0	0	0.0290868	0	0	0	0	0	0	0	0.853223	0	0
PC-O(42:04)_[M+Cl]1-				886.646	0	0	0	0	0	0	0	0	0	0	0	0	0	0	0	0	0	0	0	0	0	0	0	0	0	0	0	0	0	0.686769	0	0	0	0	0	0	0	0	0	0	0	0	0	0.465234	0
PC-O(42:04)_[M+OAC]1-				910.691	0	0	0.0724298	1.19162	0	0	0	1.43568	0	0	0	0.734453	0	0	2.3005	0	0	1.03154	0.727918	0	0	0	0	0	0	0	0	0	0	0	0	1.6673	0	0	0.611485	0.133104	0	0	0	0	0.3247	0	0	0	0
PC-O(44:03)_[M+OAC]1-				940.738	0	0	0	0	0	0	0.24475	0	0	0	0	0	0	0	0	0	0.668012	0	0	0	0	0	0	0	0	0	0	0	0	0	0	0	0	0	0	0	0	0.313389	0	0	0	0	0	0	0
PC-O(44:04)_[M+OAC]1-				938.722	0	0	0	0	0	0	0	0	0	0	0	0	0	0	0	4.79672	0	0	0	0	0	0	0	0	0	0	0	0	0	0	0	0	0	0	0.128031	0	0	0	0	0	0	0	0	0	0
PC-O(44:05)_[M+Cl]1-				912.662	0	0	1.06069	0	0	0	0	0	0	0	0	0	0	0	0	0	0	0	0	0	0	0	0	0	0	1.39169	0	0	0	0	0	5.01917	0	0	0.250373	0	0	0	0	0	0	0	0	0	0
PC-P(28:00)_[M+OAC]1-	PS-O(32:00)_[M-H]1-			720.519	0	0	0	0	0	0	0	0.707493	0.163543	0	0	0	0	0	0	0	0	1.56825	0	0	0	0	0	0	0	1.14909	0	0	0	1.98904	0.214064	0	0.214677	0	0	0	0	0.301628	0	0	0	0.661449	0	0	0.179196
PC-P(29:00)_[M+OAC]1-	PS-O(33:00)_[M-H]1-			734.534	0	0	0.923241	0	0	0.471613	0.24006	0	1.50991	0	0	0	0	0	7.93717	0	0	0	0	0	0	90.435	0	0.974336	0.31338	0	0.667874	0.705864	0	0	1.16009	0	1.9047	5.33582	0.142066	0	0	0.618497	0	0	0	0	0.932251	0	0
PC-P(31:01)_[M+OAC]1-	PS-O(35:01)_[M-H]1-			760.55	0	0	0	0	0	0	0	0.601332	0	0	0	1.16192	0	0	0	2.61651	0	0	0	1.14164	0.302659	0	0	0	0	0	0.46973	0	0	0	0	0	0.436777	0	0	0	0	0	0	0	0	0	0	0	0
PC-P(33:02)_[M+OAC]1-	PS-O(37:02)_[M-H]1-			786.565	0	0	0	0	0	0.0271795	0	0	0	0	0	0.858481	0	0	0	0	0	0	0	0	0	0	0	0	0	0	0.302862	0	0	0	0	0	0	0	0	0	0	0	0	0	0	0	0.506286	0	0
PC-P(34:04)_[M+OAC]1-	PS-O(38:04)_[M-H]1-			796.55	3.10348	3.40704	0.643291	4.57221	1.25502	6.28022	8.72565	2.16484	9.80025	7.68204	1.99449	3.80209	0	3.28284	0	0	2.97505	2.04458	3.55213	5.3572	3.53108	0	2.50417	8.65012	9.73394	1.36328	7.17393	5.873	0	1.62448	0	0	10.4014	0	0.111509	0	0.106296	7.32394	5.41775	0.290091	1.11388	3.17876	3.80197	1.35647	3.13199
PC-P(36:05)_[M+OAC]1-	PS-O(40:05)_[M-H]1-			822.565	0.399009	3.10724	0	3.7404	1.06299	3.43628	3.1287	2.23862	5.37084	1.58361	0	1.56243	0	0	0	0	0	0	0	3.18357	1.01786	0	0.92085	2.02191	3.10031	0	1.86675	1.56399	0	1.06031	2.43122	2.54323	2.73072	6.62035	0	0.378601	0.9906	2.70748	1.86379	1.12401	0.978051	5.18448	5.23835	4.16001	2.60194
PC-P(40:06)_[M+OAC]1-				876.612	0	0	0	0	0	0	0	0	0	0	0	0	0	0.976759	0	0	0.773303	0	0	0	0	0	0	0	0	0	0	0	0	0	0	2.92938	0	0.0920256	0	0	0	0	0	0	0.275825	0	0	0	0
PC-P(41:00)_[M+Cl]1-				878.678	0	0	0	0	0	0	0	0	0	0	0	0	0	0	0	0.0203663	0	0	0	0	0	0	0	0	0	0	0	0	0	0	0	0	0	0	0	0	0	0	0.402643	0	0	0	0	0.0714065	0
PC-P(42:06)_[M+OAC]1-				904.644	0	0	0	0	0	0	0	0	0	0.310624	0	0	0	0	0	0	0	0.833133	0	0	0	0	0	0	0	0	0	0	0	0	0	0	0	0	0	0	0	0	0	0	0	1.02138	0	0	0
PE(26:00)_[M-H]1-				606.414	0	0	0	0	0	0	0	0	0	0	0	0	0	0	0	0	0	0	0	0	0	0	0	0	0	0	0	0	0	0	0	0	0	0	0	0	0	0.253856	0	0	0	0	0	0	0
PE(29:01)_[M-H]1-				646.445	0	0	0	0	0	0	0	0	0	0	0	0	0	0	0	0	0	0	0	0	0	0	0	0	0	0	0	0	0	0	0	0	0	0	0	0	0	0	0	0	0	0	0	0	0
PE(32:00)_[M-H]1-				690.508	2.69442	1.73093	2.33832	1.09506	0.642277	4.58722	0	2.78524	10.7029	2.99608	0	0.764759	0	0.0402913	0	0	0.961377	0	4.93792	0	0	0	1.4364	0	9.79003	0	1.5449	0	0	0	0.404682	0	0.323451	1.76934	0.12363	0	0	0	0	0.357409	0	0.843251	0	2.60562	2.18895
PE(32:01)_[M-H]1-				688.492	0	0	0	0	0.645707	0.729706	2.01353	0.824092	0.367802	0.474943	0	0	0	1.05586	0	0	0	0	1.13104	1.2493	0.313146	0	0.62054	2.85612	0.567135	0	0	0	0	0	0	0	0	0.254802	0	0.174276	0	0.646191	0	0	0.304117	0	1.29468	0	0
PE(34:00)_[M-H]1-	CL(70:00)_[M-2H]2-			718.539	1.11031	3.27135	2.12499	0	2.95395	4.91889	5.60819	0	9.1459	1.66228	2.85464	3.60439	0	5.37946	0	3.90657	2.84598	2.64405	4.73762	5.18824	6.46061	0	2.49508	0	7.19179	0	0	1.17558	0	4.6876	6.64135	0	8.65827	11.4775	0	0	0	5.33464	7.31874	0.950429	0.588647	3.71447	2.85226	4.01505	2.28895
PE(34:01)_[M-H]1-	CL(70:02)_[M-2H]2-			716.524	28.9412	5.61831	21.0465	13.4124	39.0581	35.8011	42.7376	38.873	40.2318	47.1586	1.21682	34.9412	0	28.2007	0	0	31.7932	23.4525	43.2368	23.2598	45.4759	0	44.6528	40.7161	35.7735	13.8137	34.9274	20.905	62.789	7.20339	34.4519	0	25.8951	27.9996	2.02997	1.07112	3.41084	40.5669	38.2223	12.8487	13.5983	17.4457	18.1398	21.2454	25.7883
PE(34:01)-15-isoLG lactam				1049.73	0	0	0	0	0	0	0	0.70293	0	0	0	0	0	0	0	0	0	0	0	0	0	0	0	0	0	0	0	0	0	0	0	0	0	0	0	0	0	0	0	0	0	0	0	0	0
PE(34:02)_[M-H]1-	CL(70:04))_[M-2H]2-			714.508	7.39532	6.70166	1.06587	4.3069	13.369	13.1754	24.4115	12.6208	24.2594	20.5286	1.68942	4.00911	0	1.81331	0	3.2642	6.66451	1.36402	22.8107	8.49329	22.3149	0	21.724	26.1372	23.7301	14.2791	33.6507	7.85288	0	1.73235	29.6122	0	19.8585	25.4055	55.9165	62.893	58.1121	26.1513	20.6787	31.7406	35.8969	6.6902	7.5904	37.1106	40.9062
PE(34:03)_[M-H]1-	CL(70:06)_[M-2H]2-			712.486	0	0	0	0	0	0	0.195944	0	0.231546	0.465711	0	0	0	0	0	0	0	0	0	0	0	0	0	0	0.175306	0	0	0	0	0	0	0	0.197106	0.0081965	1.2206	1.51293	1.24634	0.631992	0	0	0	0	0	0	0.695115
PE(35:01)_[M-H]1-	CL(72:02)_[M-2H]2-			730.539	0.776661	0	0.919186	0	0	0.609176	0.270868	0	0.209975	0	0	0	0	0.948996	0	9.19075	0.860426	0	0	0	0	0	0.598587	0.180758	0.261741	0	0.371062	0	0	0	0.303584	0	0	0.110847	0.0625703	0	0	1.12618	0	0.427152	0	0	0	1.12585	0.250073
PE(35:02)_[M-H]1-	CL(72:04)_[M-2H]2-			728.524	0.0183317	0	0.124935	0	0	0	0.431624	0	0.284121	0.523588	0	0	0	0	0	0	0.13141	0.350651	0	1.07674	0	0	0	0	0	0	0	0	0	0	0	0	0	0.220003	0.00869806	0.00965487	0	0.288909	0.284297	0	0	0	0.00315524	0.366676	0
PE(35:06)_[M-H]1-	CL(72:12)_[M-2H]2-			720.461	0	0	0	0	0	0	0	0	0	0	0	0	0	0	0	0	0	0	0	0	0	0	0	0	0.187132	0	0	0	0	0	0	0	0	0	0	0	0	0	0	0	0	0	0	0	0
PE(36:00)_[M-H]1-	CL(74:00)_[M-2H]2-			746.571	0	0	0	0	0	0	0.759649	0	0	0.436286	0	0	0	0	0	0	0	0	0	0	0.60625	0	0	0.936833	0.239534	0	0	0.88927	0	0	0.50313	0	0.417212	0.384759	0.115956	0	0.116269	0.616221	0.779551	0	0.279449	0	0.971674	0	0
PE(36:01)_[M-H]1-	CL(74:02)_[M-2H]2-			744.555	18.8583	4.98703	18.5292	7.38091	42.9975	45.2232	39.9279	37.6873	37.7563	40.8714	11.623	24.0108	5.20271	9.55535	0	0	26.1687	11.6798	39.497	18.2415	40.4534	0	34.989	37.4938	34.4594	21.219	39.4191	23.1536	0	4.1069	37.4612	0	37.4587	32.5685	1.07587	0.366855	0.664494	41.8361	41.8585	9.32298	9.41506	20.2409	19.0431	21.9117	18.7647
PE(36:02)_[M-H]1-	CL(74:04)_[M-2H]2-			742.539	108.432	64.264	99.6547	67.476	129.872	118.118	104.622	133.031	93.5981	118.152	64.933	119.006	0	113.645	0	0	125.495	103.955	120.189	105.055	106.461	0	115.689	96.6753	88.8098	126.051	83.9439	119.997	165.463	62.8323	102.765	2.94311	90.2897	83.1137	21.6896	22.7639	30.4471	80.2254	90.6199	50.7065	46.9088	83.4	86.9259	57.8653	57.1735
PE(36:03)_[M-H]1-	CL(74:06)_[M-2H]2-			740.524	15.6811	7.04246	14.3068	4.18982	43.1316	43.4753	39.1313	46.8992	39.1185	49.0711	3.84965	27.4311	0	14.1204	0	0	29.5018	16.895	47.2613	15.1363	40.8546	0	42.7832	42.6344	37.9035	29.1745	45.4207	52.6709	0	7.37669	49.3679	2.25642	44.9938	44.7921	6.70465	6.34206	10.736	29.023	29.4591	17.9195	19.0985	11.9417	17.5301	20.1901	25.0545
PE(36:04)_[M-H]1-	CL(74:08)_[M-2H]2-			738.508	1.3822	1.96396	0	0	0	5.11426	2.46126	0.396174	2.2246	1.50745	0	0	0	0	0	0	0.924528	0	0	0	1.25238	0	0.559203	4.3406	1.21472	0	0.40806	0	0	0	1.68596	0	0.995395	3.64469	45.9329	52.2224	49.7702	7.29957	2.61275	17.3461	20.5251	0.967313	0.998516	13.3886	28.5408
PE(36:08)_[M-H]1-				730.445	0	0	0	0	0.440661	0	0	0	0	0	0	0	0	0	0	4.11823	0	0	0	0	0	0	0	0	0	0	0.186548	0	0	0	0	0	0	0	0	0	0	0	0	0	0	0	0	0	0
PE(37:00)_[M-H]1-				760.586	0	0	0	0	0	0	0	0	0	0	0	1.17961	0	0	0	0	0	0	0	0	0.361557	0	0	0	0	0	0	0	0	0	0	0	1.01159	0	0	0	0	0	0	0	0	0	0	0	0
PE(38:00)_[M-H]1-	CL(78:00)_[M]2-			774.596	0	0	0	0	0.560757	0	0	0	0	0	0	0	0	0	0	0	0	0	0	0	0	0	0	0.230953	0	0	0	0	0	0	0	0	0.230488	0	0	0	0	0	0	0	0	0	0	0	0
PE(38:00)_[M-H]1-	CL(78:00)_[M]2-			774.602	0	0	0	0	0.560757	0	0	0	0	0	0	0	0	0	0	0	0	0	0	0	0	0	0	0.230953	0	0	0	0	0	0	0	0	0.253879	0	0	0	0	0	0	0	0	0	0	0	0
PE(38:01)_[M-H]1-	CL(78:02)_[M]2-			772.586	0	0	0	0	0	0	0	0	0	0	0	0	0	0	0	0	0	0	0	0	0	0	0	0	0.223711	0	0	0	0	0	0.200747	0	0	0.598669	0	0	0	0	0	0	0	0	0	0	0.264664
PE(38:02)_[M-H]1-	CL(78:04)_[M]2-			770.564	0	3.41589	0	8.94413	3.62343	3.67039	1.54892	1.23698	3.35792	2.42085	2.37008	2.93115	0	0	0	0	7.45858	6.05838	0.484061	6.98768	0.852273	0	2.46147	6.50322	1.23514	0	4.30228	3.23492	0	3.06521	2.80626	0	5.68386	6.57454	0.727742	0.861459	2.77337	1.79981	1.57826	1.35946	1.28314	8.39246	10.0808	6.6261	3.81377
PE(38:03)_[M-H]1-				768.549	12.3945	26.8608	6.19583	36.3544	11.8699	24.3564	32.2151	7.01495	28.8931	13.1859	15.1749	13.9516	0	0	0	3.91906	35.5208	37.5188	13.1677	25.2629	33.5185	99.8524	21.246	25.5256	29.2543	6.4954	32.3232	7.2872	0	14.256	30.2709	0	19.4998	33.3443	3.26205	2.46997	7.45495	9.39177	26.8695	10.9819	7.1435	44.4142	47.0527	26.4403	19.4311
PE(38:04)_[M-H]1-	CL(78:08)_[M]2-	PA(41:04)		766.539	0.777177	13.0773	0	22.0562	7.34619	14.3165	0.0590585	0.573783	1.76749	0.531426	2.59726	7.41419	0	0	0	0	17.8041	15.468	0.507009	8.9501	0.915752	0	8.12895	11.3477	9.75344	0	14.6828	7.25173	0	8.59027	8.12746	2.35023	11.6935	1.85388	29.0031	34.6221	43.3949	2.01457	2.16225	10.8837	8.20828	31.9333	32.6904	21.7213	16.1152
PE(38:05)_[M-H]1-				764.524	0	0	0	0	0.676245	0.594308	0	0	0	0	0	0	0	1.7012	3.89869	0	0.603987	2.30508	0	0	0.30645	0	0.647626	0	0	0	0	0	0	0	0.21036	0	0.302933	1.39375	3.05721	2.64969	0	0.0123239	0	0.29912	0.523459	0	0	0.843669	0.847055
PE(39:0)_[M-H]1-	CL(80:00)_[M]2-			788.617	0	0	0	0	0	0.289066	0	0.410272	0	0	0	0	0.109289	0	0	0	0.933564	0.827904	0	0	0	0	0	0	0	3.42861	0	0	0	1.39883	0	0	0	0	0.22448	0.0549107	0	0	0	0	0	0.694408	0	0	0
PE(40:00)_[M-H]1-				802.633	0	0	0	0	0	0	0	0	0	0	0	0.00473848	0	0	0	0	0	0	0	0	0	0	0	0	0	0.897793	0	0	0	0	0	0	0.205276	0	0.0925371	0.129233	0	0.273474	0	0	0	0	0.901489	0	0
PE(40:01)_[M-H]1-				800.617	0	0	0	1.07241	0	0.34027	0	0.711861	0	0	1.59279	0	0	1.0827	0	3.38237	0	0	0	0	0	0	0.444849	0.618209	0.921835	2.25897	1.53223	0	0	0	0.152629	0	0.781088	0	0	0	0	0	0	0	0	0.732939	0	2.20234	0.409724
PE(40:03)_[M-H]1-				796.586	0	0	0	0	0	0.314425	0.0240102	0	0.0201658	0	0	0	0	0	0	5.06219	0	0	0	0	0	0	0	0.0681871	0.138629	0	0.414787	0.853581	0	0	0.00558724	0	0.0529334	0.310123	0	0	0	0.312522	0	0	0	0.674385	0	3.28351	0
PE(40:06)_[M-H]1-				790.539	0	1.20597	1.51046	0	0	0.761697	0.286483	0	1.00173	0.390988	0	1.18207	0	0	2.24065	0	0.548826	0	0	0	0	0	0	0.982372	1.13943	0	0	1.01391	0	0.940705	1.71293	0	0.816896	2.668	0.352569	0.105383	0.516128	0.433571	0.934103	0.595386	0	0	0	0.769084	0
PE(41:03)_[M-H]1-				810.602	0	0	0	0	0	0	0	0	0.255394	0	0	0.0338798	0	0	0	0	0	0	0	0	0.409877	0	0	0	0	0	0	0	0	0	0	0	0	0	0	0	0	0.171556	0.386177	0	0	0	0	0	0
PE(42:00)_[M-H]1-				830.664	0	0	0	2.27865	0	0	0	0	0	0	0	0.728516	0	0	1.94324	0	0	0	0	0	0	0	0	0	0	0	0	0	0	0	0	0	0	0	0	0	0	0	0	0	0	0	0	0	0
PE(42:01)_[M-H]1-				828.649	0	0	0	0	0	0	0	0	0	0	0	0	0	0	0	0	0	0	0	0	0	0	0	0	0	0	0	0	0	0	0	0	0	0	0	0	0	0	0	0	0	0	0	0.63821	0
PE(42:02)_[M-H]1-				826.633	0	0	0	0	0	0.319453	0	0.58532	0	0	0	0	0	0	0	0	0	0	0	0	0	0	0	0	0.187196	0	0	0	0	0	0	0	0	0	0	0	0	0	0	0	0.327685	0	0	0	0
PE(42:03)_[M-H]1-				824.617	0	0	0	0	0.617089	0	0.206133	0.538558	0.329756	0	0	0.930422	0	0	0	0	0	0	0	0	0	0	0	0	0	0	0	0	0	0	0.351769	0	0.200974	0.411349	0	0	0	0	0	0	0	0	0	0	0
PE(42:04)_[M-H]1-				822.602	0	0	0	0	0	0.4388	0.0990027	0	0.59695	0.00994134	0	0	0	0	3.06753	0	0	0	0	0	0.0139293	0	0	0.10779	0.416156	0	0	0	0	0	0.188109	0	0.300733	1.18462	0	0	0	0.0459412	0.40979	0	0.279567	0	0	0.379165	0.0750299
PE(42:05)_[M-H]1-				820.586	0	0	0.10454	0.148103	0.472492	0.494389	3.67756	0.700803	2.76326	0.766325	0	0.00471084	0	0.0610742	0	0	0.0458378	1.12723	0.551334	0.999204	1.56354	0	0.42202	1.72675	0.483439	0.0193654	1.98545	0.499349	0	0	2.76609	0	2.3491	3.45078	1.04788	0.29638	1.87607	1.49839	1.41849	0.150355	2.025	0.0385678	0	1.35317	4.05981
PE(43:01)_[M-H]1-				842.664	2.7151	0	1.07801	0	0	0.343349	0	2.14651	0	0.440304	1.80534	0	0	0	2.06775	0	0	1.20313	1.01366	0	0.376622	0	0	0.266918	3.15783	2.97155	0.452174	0	0	0	0	0	1.35356	0	0.228151	0.150812	0.155555	0	0	0	0	0	0	0	0
PE(44:00)_[M-H]1-				858.696	0	0	0	1.22444	0	0	0	0	0	0	0	0.779478	0	0	0	0	0	1.55787	0	0	0	0	0	0	0	0	0	0	0	0	0	0	0	0	0	0	0	0	0	0	0	0	0	0	0
PE(44:01)_[M-H]1-				856.68	0.855051	0	0	0	0	0	0	0	0	0	0	1.02838	0	0	8.10925	0	0	0	0	0	0	0	0.33596	0.24129	0	0	0	0	0	0	0	0	0	0.102158	0	0	0	1.78912	0	0	0	0	0	1.88337	0
PE(44:02)_[M-H]1-				854.664	0	0	0	0	0	0	0	0	0	0	0	0	0	0	1.72973	5.85072	0	0	0	0	0	0	0	0	0	0	0	0	0	0	0	0	0	0	0.125555	0	0	0	0	0	0.253523	0	0	0	0
PE(44:04)_[M-H]1-				850.633	0	0	0	0	0	0	0	0	0	0	0	0.703978	0	0	0	0	0	0	0	0	0	0	0	0	0	1.11025	0.364218	0	0	0	0	0	0	0.0518917	0	0	0	0	0	0	0	0	0	0	0
PE(44:06)_[M-H]1-				846.602	0	0	0	0	0	0	0	0	0	0	0	0	0	0	0	0	0	0	0	0	0	0	0.620093	0	0	0	0	0	0	0	0	0	0	0	0	0	0	0	0	0	0	0	0	0	0
PE(44:08)_[M-H]1-				842.571	3.43572	0	0	0	0	0	0	0.484511	0	1.09276	0	0	0	1.23382	0	0	0	0	0	0	0	0	0	0	0	0	0	0	0	0	0	4.21542	0	0	0.00100545	0	0	0	0	0	0	0	0	0	0
PE(46:01)_[M-H]1-				884.711	0	0	0	0.91746	0	0	0	0.727315	0.231329	0	0	0	0	0	0	0	0	0	0	0	0	0	0	0	0	0	0	0	0	0	0	0	0	0	0	0	0	0	0	0	0.339025	0	0	0	0
PE-2O(33:00)_[M-H]1-				676.565	0	0	0	1.10769	0	0	0	0	0	0.0609526	0	0	0	0	0	0	0	0	0	0	0	0	0	0.0295544	0	0	0	0	0	0	0	0	0	0	0	0	0	0	0	0	0	0	0	0	0
PE-2O(36:00)_[M-H]1-				718.612	1.03349	3.54659	0	0	0	0	0	0	0	0	0	1.96064	0	0	0	0	0	0	0	0	0	92.3582	0.563917	0	0	0	0	0	37.0425	0	0	0	0	0	0	0	1.71246	1.15588	0	0	0	0.797283	1.19525	0	0
PE-NMe(36:02)	CL(76:04)_[M]2-			756.549	0	0	0	0	0	0	0	0	0	0	0	0	0	0	0	0	0	0	0	0	0	0	0	0	0.137923	0	0	0	0	0	0	0	0	0	0	0	0.140288	0	0	0	0	0	0	0	0
PE-O(33:02)_[M-H]1-				686.513	0	0	0	0	0.686177	0	0	4.13303	0	0	2.03321	0	0	0	0	0	0.819893	0	0	1.21995	0.383972	0	0	0	0	0	0	0	0	0	0	0	0	0.144131	0	0	0	0	0.374398	0.257902	0.27969	0	1.0691	0.365292	0
PE-O(34:02)_[M-H]1-				700.529	0.475109	0	0.594427	0	0	0.430453	0.364567	0.448236	0.254601	0	0	0.449631	0.026315	0.513203	0	0	0.737718	0	0.00501683	0	0.0293374	0	0	0.646934	0.15258	0.00918409	0.596534	0	0	0	2.04033	2.94656	0.462005	2.12131	0.000549728	0	0	0	0.561431	0	0	0.421695	0.603293	0	0.14584
PE-O(34:04)_[M-H]1-				696.497	1.50552	1.41599	0.868515	0	0.532781	0.364583	0	0	0.208044	0	0	3.41289	0	0.978473	0	0	0	0	0	1.10841	0	0	0	0.0131872	0.619467	0	3.90507	0	0	1.21928	0.150264	0	1.33298	0	0.206835	0.217612	0.108064	0.216282	0	0	0.246351	0.804394	1.17555	0	0
PE-O(36:00)_[M-H]1-				732.591	0	0	0	0	0	0	0	0	0	0	0	0	0	0	3.37305	0	0	0	0	0	0	0	0	0	0	0	0	0	0	0	0	0	0	0	0	0	0	0	0	0	0	0	0	0	0
PE-O(36:02)_[M-H]1-				728.56	0	0	0	0	0	0.332951	0	0	0	0	0	0.505807	0	1.02739	0	0	0	0	0	0	0	0	0	0	0	0	0	0.809455	0	0	1.23949	0	1.01396	1.41294	0	0	0	0	0	0	0	0	0	0	0
PE-O(36:03)_[M-H]1-				726.544	0	1.51146	0	0.782309	0	0	0	0	0.212806	0	0	0	0	0	0	0	0	0	0	0	0	0	0	0	0	0	0.466368	0	0	0	2.78388	0	0.920706	0	0	0	0	0	0	0	0	0	0	0.365935	0
PE-O(38:01)_[M-H]1-				758.607	0	0	0	0	0.407124	0	0	0	0	0	0	0	0	0	0	0	0	0	0	0	0	0	0	0	0	0	0	0	0	0	0	0	0	0	0	0	0.00652313	0.235985	0	0	0	0	0	0	0
PE-O(38:02)_[M-H]1-				756.591	0	0	0	0	0	0	0	0	0	0	0	1.86818	0	0	0	0	0	0	0	0	0	0	0	0	0	0	0	0	0	0	0	0	0.265745	0	0	0	0	0	0	0	0	0	0	0	0.226336
PE-O(38:03)_[M-H]1-				754.576	0	0	0	0	0	0	0	0	0	0	0	0	0	0	0	0	0	1.23979	0	0	0	0	0	0.307938	0.634092	0	0.346693	0	0	1.52731	0	0	0.931614	0	0.125653	0	0	0	0	0	0	0	0	0	0
PE-O(39:00)_[M-H]1-				774.638	0	0	0	0	0	0	0	0	0	0	0	0	0	0	0	0	0	0	0	0	0	0	0	0	0	0	0	0.585052	0	0	0	0	0	0	0	0	0.14058	0	0	0	0	0.453469	0	0.527751	0
PE-O(40:01)_[M-H]1-				786.638	3.42367	1.36106	5.12099	0	0.953356	0.794701	0	3.62085	0.548969	0.305284	1.56578	1.38514	13.8239	2.92371	0	2.4517	5.75811	0	2.57469	1.26378	1.7084	0	0	0.383869	0.284603	0	0.658245	0	0	1.82238	0.656215	14.9666	0.124356	0.953824	0.572817	0.959194	0.429656	0	1.25368	0	0.264014	1.00574	0	1.13992	0.0251694
PE-O(40:02)_[M-H]1-				784.623	0	0	1.06887	0	0.620114	0	0.707936	3.08156	0	0	0	0	7.04497	1.44353	0	0	1.74996	2.46847	0.554473	1.0395	0.285784	0	0	0	0	0	0.24579	0	30.1262	2.13604	0.217699	0	0	0.322087	1.27205	0.508662	0.149026	0.301957	1.91974	0	0	1.01977	0	0	0
PE-O(40:03)_[M-H]1-				782.607	0	0	0.958879	0	0	0	0	0	0	0	0	0.504586	0	0	0	0	0	0	0	0	0	0	0	0	0.20199	0	0.359226	0	0	0	0	0	0.308955	0	0	0	0	0	0	0	0	0	0	0.376515	0
PE-O(42:00)_[M-H]1-				816.685	0	0	0	0	0	0	0	0	0	0	0	0.189403	0	0	0	3.74812	0	0	0	0	0	0	0	0	0	0	0	0	0	0	0	0	0	0	0	0	0	0	0	0	0	0	0	0	0
PE-O(42:01)_[M-H]1-				814.669	0	0	0	0	0	0	0	0	0	0	0	2.89632	0	0	0	0	0	0	0	0	0	0	0	0	0.200945	0	0	0	0	0	0	0	0	0	0	0	0	0	0	0	0	0	0	0	0
PE-O(42:02)_[M-H]1-				812.654	0	0	0	0	0	0	0	0	0	0	0	0	1.00039	0	0	0	0	0	0	0	0	0.0482484	0	0	0	1.0293	0	0	0	0.990555	0	0	0	0	0	0	0	0	0	0	0	0	0	0	0
PE-O(42:04)_[M-H]1-				808.623	0	0	0	1.40836	1.11584	1.00667	3.09042	0	3.95218	0.58416	0	0	0	0	0	0	0.961362	0	0	0	1.07321	0	1.07804	2.43933	2.65496	0	0	0	0	0	0.205795	0	0.185723	0	0	0	0	1.13573	0	0	0	0	0.882099	1.56214	0.27865
PE-P(42:02)_[M-H]1-				810.638	0	0	0	0	0	0	0	0.661929	0.168499	0	2.02423	0	0	0	0	0	1.19675	1.3245	0	0	0	0	0	0	0	1.48994	0	0	0	0	0	0	0	0	0	0	0	0	0	0	0	0	0	0	0.299125
PG(31:03)_[M-H]1-				701.439	0	0	0	0	0	0	0	0	0	0	0	0	0	0	0	0	0	0	0	0	0	0	0	0	0	0	0	0	0	0	0	0	0	0	0	0	0	0	0	0	0	0	0	0	0
PG(32:00)_[M-H]1-				721.502	0	0	0	0	0.532387	0.308763	0	0	0	0	0	0	0	0	0	4.09991	0	0	0	0	0	0	0	0.12757	0	0	0.498059	0.538855	0	0	0	0	0	0	0	0.202404	0	0	0	0	0.321114	0	0.963402	0	0
PG(34:01)_[M-H]1-	TG(42:06)+Cl-37			747.518	0	0	0	0	0	0.419105	0	0	0.155894	0	0	0	0	0	0	0	0	0.0463747	0	0	0	0	0	0	0.187277	0	0.398636	0	0	0	0	0	0.389521	0	0	0	0.166786	0.30025	0	0	0	0	0	0.48506	0.279681
PG(34:02)_[M-H]1-	TG(42:07)+Cl-37			745.502	0	0	0	0	0	0.376725	0	0	0	0	0	0	0	0	0	0	0	0	0	0	0	0	0	0	0	0	0	0	0	0	0	0	0	0	10.2685	13.3503	0	0	0	0	0.944353	0.781678	0	1.03846	0.31582
PG(34:03)_[M-H]1-	TG(42:08)+Cl-37			743.486	0	0	0	0	0	0	0.188032	0	0	0	0	0	0	0	1.97862	3.95512	0	0	0	0	0	0	0	0.0119975	0	0	0	0	0	1.41663	0	0	0	0	0	0	0.26993	0	0	0	0	0	0	0	0
PG(35:01)_[M-H]1-				761.533	0	0	0	0	0	0.278603	0.386761	0	0.126455	0.335428	0	0	0	0	0	0	0.832677	0	0	0	0	0	0	0.182369	0.265693	0	0	0	0	0	0	0	0	0	0	0.0639607	0	0	0	0	0	0	0	0	0
PG(36:03)_[M-H]1-				771.518	0.828162	0	1.21057	0.163351	0	0.289543	0.280192	0.609466	0.235904	0	0	0	0	0	0	0	0.691174	0	0	0	0	0	0	0.581158	0.458254	1.75044	0.791451	0	0	0	0.750506	0	0.497182	0.916785	0.139458	0.209554	0.125407	1.05881	0.531097	0	0	0	0	0	0.243849
PG(36:04)_[M-H]1-				769.503	0	0	0.518811	0	0	0.32328	0.264733	0	0	0	0	0	0	0	0	5.51699	0	0	0	0	0	0	0	0	0.0758891	0	0	0	0	0	0.223925	0	0	0	0.616337	0.513345	1.47714	0.0156318	0	0	0	0	0	0	0
PG(36:06)_[M-H]1-				765.471	0	0	0	2.31401	0	0	0	0	0	0	0	0.361134	0	0	3.7463	0	0.74046	0	0.897477	0	0	0	0	0	0	0	0.875345	0	0	0	0.269375	0	0	0	0	0.11268	0	0.323225	0	0	0	0	0	0	0
PG(38:01)_[M-H]1-	TG(46:06)+Cl-37			803.58	0	0	0	2.33718	0	0.355941	0	0.501189	0.23279	0	0	0.0896047	0	0	0	0	0	0	0	0	0	0	0	0	0	0	0	0	0	0	0	0	0.207999	0.184064	0	0	0	0	0	0	0	0	0	0	0
PG(38:04)_[M-H]1-	TG(46:09)+Cl-37			797.533	0	0	0.85083	1.1614	1.59415	1.06338	1.32208	0	1.4349	0.643137	0	0	0	0.995735	0	0	0	1.3618	0	1.28684	0.865989	0	0	0.899903	1.30708	0	1.77353	0.644974	0	0	0.996475	2.52086	1.10099	3.12745	0.167874	0	0.0907288	0.282677	1.43193	0.370346	0	1.36342	1.14707	0.312286	0.905014
PG(39:00)_[M-H]1-	TG(47:05)+Cl-37			819.612	0	0	0	0	0.366667	0	0.96264	0	0.675134	0.375111	0	0.452698	0	0	0	0	0	0	0	0	0.43566	0	0.547719	0.834189	1.63569	0	0	0	0	0	0.357526	0	0.597079	1.40615	0	0	0	0.348048	0	0	0	0	0	0	0
PG(39:01)_[M-H]1-	TG(47:06)+Cl-37			817.596	0	0	0	0	0	0	0	0	0	0	0	0	0	0	0	0	0	0	0	0	0	0	0	0.154481	0	0	0	0	0	0	0	0	0	0	0	0	0	0	0	0	0	0	0	0	0
PG(39:03)_[M-H]1-	TG(46:08)+Cl-37			813.565	0	0	0	0	0	0	0	0	0	0	0	3.41159	0	0	1.71278	0	0	0	0	0	0	0	0	0	0	0	0	0	0	0	0	0	0	0	0	0	0	0	0	0	0	0	0	0	0
PG(39:08)_[M-H]1-				803.486	0	0	0.705433	0	0.498292	0.0188431	0.14891	0.541384	0	0	0	0.947319	0	0	0	0	0	0.766801	0	0	0	0	0	0	0	0	0	0	0	0	0	0	0.213568	0	0.087702	0	0	0.178032	0	0	0	0	0	0	0.210875
PG(40:00)_[M-H]1-	TG(48:05)+Cl-37			833.627	0	0	1.0471	0	0	0	0.167449	0.623297	0.230824	0	0	0.735665	0	0.066704	0	0	0.665427	0	0	0	1.04863	0	0	0.207157	0.692232	0	0.0121479	0.637576	0	1.38367	0.553558	0	1.61025	0	0	0	0	0.338064	0	0	0	0	0	0.415972	0.315768
PG(40:03)_[M-H]1-	TG(48:08)+Cl-37			827.58	0	0	0	0	0	0	0	0	0	0	0	0	3.24289	0	0	0	0	0	0	0	0	0	0	0	0	0	0	0	0	0	0	0	0.175681	0	0	0	0	0.396312	0	0	0	0	0	0	0
PG(40:06)_[M-H]1-				821.534	0.569929	2.85658	0	1.19201	1.34205	0.234055	0	0	0	0	0	0	0	4.53504	0	0	0.646789	3.77509	0.346767	1.87517	0.24398	0	0.276475	0.91479	0	0	0.350987	0.400977	0	2.54604	0.66214	0	1.92247	0	0.179886	0.170998	0.546792	0.0451992	0	1.19356	0.594062	4.94722	5.11166	1.58658	1.21075
PG(41:00)_[M-H]1-	TG(49:05)+Cl-37	TG(48:09)+Acetate		847.643	0	0	1.05081	0	0	0	0.447464	0.878789	0.597221	0	0	0	0	1.05459	0	0	0	0	1.29068	0	0	0	0	0.723901	0	0	1.07174	0	0	0	0	0	0	0	0	0.166621	0.132081	0	0.420146	0	0	0	0	0	0
PG(41:01)_[M-H]1-	TG(49:06)+Cl-37			845.627	0	0	6.42916	0	0	0	0	0	0	0	10.288	2.97361	0	0	0	44.9074	0	0	0	0	0	0	0	0	0	0	0	0	0	0	0	0	0.280095	0	0	0	0.0819113	0.218809	0	0	0	0	0	1.54194	0.131188
PG(41:05)_[M-H]1-				837.565	0	1.41199	0	1.15364	0	0	0	0	0.200079	0	0	0	0	0	0	0	0.860585	1.35188	0.54329	0	0.343268	0	0.630861	0.236924	0.144339	0	0	0	0	0	0.5684	0	0	1.4926	0.174147	0	0	0.35558	0.768405	0	0	0.979322	0.80659	0.371938	0
PG(42:00)_[M-H]1-	TG(50:05)+Cl-37			861.658	0.990867	0	0	0	0	0	0	0	0	0.384396	0	0	0	0	0	0	0	0.81197	0	0	0	0	0	0	0	0	0	0	0	0	0	0	0	0	0	0	0	0	0	0	0	0	0	0	0
PG(42:01)_[M-H]1-	TG(50:06)+Cl-37			859.643	0	0	0	0	0	0	0	0.599938	0	0	0	0	0	0	0	0	0	0	0	0	0	0	0	0	0	0	0.390026	0.610653	0	0	0	0	0.143277	0	0	0	0	0	0	0	0	0	0	0	0
PG(42:03)_[M-H]1-	TG(50:08)+Cl-37			855.612	0	0	0	0	0	0	0	0	0	0	0	0.739852	0	0	0	0	1.01184	0	0	0	0	0	0	0	0	0	0	0	0	0	0	0	0	0	0	0	0	0	0	0	0	0	0	0	0
PG(42:06)_[M-H]1-	TG(50:11)+Cl-37	PI(35:01)		849.565	0	0	0	0.706426	0	0.358028	0	0.651416	0	0	0	0	0	0	0	0	0	0	0	0	0.458764	0	0	0	0	0	0	0	0	0	0	0	0	0	0.109014	0	0	0	0.414236	0.349946	0	0	0.89923	0.475621	0
PG(43:02)_[M-H]1-				871.643	0	0	0	0	0	0	0	0	0	0	0	0	0	0	0	0	0	0	0	0	0	0	0	0	0	0	0	0	0	0	0	0	0	0	0.0791991	0	0	0	0	0.424756	0	0	0	0.443673	0
PG(43:04)_[M-H]1-				867.612	0	0	0	0	0	0.24239	0	0.595149	0	0	0	0	0	0	0	0	0	0	0	0	0	0	0	0	0	0	0	0	0	0	0	0	0	0	0	0	0	0	0	0	0	0	0	0	0
PG(44:01)_[M-H]1-	TG(52:06)+Cl-37			887.674	0	0	0	0.889003	0.651601	0	0	0	0	0	0	0	0	0	0	0	0	0	0	0	0	0	0	0	0	0	0	0	0	0	0	0	0	0	1.22222	0	0	0	0	0	0	0	0	0	0
PG(45:00)_[M-H]1-	TG(53:05)+Cl-37	TG(52:09)+Acetate		903.705	0	0	0	0	0	0	0	0	0	0	0	0	0	0	0	0	0	0	0	0	0	0	0	0	0	0	0	0	0	0	0	0	0	0.11419	0	0	0.0805568	0	0	0	0	0	0	0	0
PG(45:02)_[M-H]1-	TG(53:07)+Cl-37	TG(52:11)+Acetate		899.674	0	0	0	0	0	0.269523	0	0	0	0.44276	0	0.299396	0	0	2.94206	0	0	0	0	0	0	0	0	0	0	0	0	0	0	0	0	0	0	0	0	0	0	0	0.816967	0	0	0	0	0	0
PG(45:06)_[M-H]1-				891.612	0	0	0	0	0	0	0	0	0	0	0	0	0	0	0	0	0	0	0	0	0.373441	0	0	0	0	1.00803	0	0	0	0	0	0	0	0	0	0	0	0	0	0	0.263878	0	0	0	0
PG(45:08)_[M-H]1-				887.58	0	0	0	0	0	0	0	0	0.157574	0	0	0	0	0	0	0	0	0	0	0	0.204121	0	0	0	0	0	0	0	0	0	0	0	0.0305075	0	0	0	0	0	0	0	0	0	0	0	0
PG(45:09)_[M-H]1-				885.565	0	0	0	0	0	0.272914	0.262952	0	0.368545	0	0	0.546964	0	0	0	0	0	0	0	0	0	0	0	1.70477	0	0	0	0	0	0	0	0	0.414425	0	0	0	0	0.496076	0	0	0	0	0	0	0.25723
PG(45:10)_[M-H]1-				883.549	0	0	0	0	0.416346	0.74174	0.232663	0	0.340933	0.613352	0	1.4106	0	0	3.1558	0	0	0	0	0	0	0	0	0.13143	0.185027	0	0	0	0	0	0.187398	0	0	0	0	0	0	0	0	0	0	0	0	0	0
PG(46:04)_[M-H]1-	TG(54:09)+Cl-37			909.658	0	1.82744	0	0	0	0	0	0.627824	0	0	0	0	0	0	0	0	0	1.19045	0	0	0	0	0	0	0	0.852402	0	0	0	0	0	0	0	0	0.330658	0	0.135982	0	0.598004	0	0	0	0	0.384579	0
PG(46:05)_[M-H]1-	TG(54:10)+Cl-37	PI(39:00)		907.643	0	0	0	0	0	0	0	0.593211	0	0	0	0.578598	0	0	0	0	0	0	0	0	0.38873	0	0	0	0	0	0	0	0	0	0	0	0	0	0	0	0	0	0	0	0	0	0	0	0
PG(46:10)_[M-H]1-				897.565	0	0	0	0	0.67826	0	0	0	0	0	0	0	0	0	0	0	0	0	0	1.2618	0	0	0	0.275127	0	0	0	0	0	0	0	0	0	0	0	0	0	0	0	0	0	0	0	0	0.244814
PG(47:02)_[M-H]1-	TG(55:07)+Cl-37	TG(54:11)+Acetate		927.705	0.488934	2.17835	0.0867413	0	0	0	0	0.688044	0	0	0	0	0.0139601	0	2.94902	0.101286	0	0	0	0	0.0401829	0	0	0	0	0.151568	0	0	0	0	0	0.261584	0	0	0.0312825	0.000704434	0	0	0.0363639	0	0	0	0	0	0
PG(47:05)_[M-H]1-				921.658	0	0	0	0	0	0	0	0.622003	0	0	0	0	0	0	0	0	0	0	0	0	0	0	0	0	0	0	0	0	0	0	0	0	0.234936	0	0	0.166022	0	0	0	0	0	0	0	0.488751	0
PG(48:01)_[M-H]1-	TG(56:06)+Cl-37			943.737	0	0	0	0	0.400256	0	0	0	0.296085	0	0	0	0	0	3.18282	0	0	1.41038	0	0	0	0	0	0	0	0	0	0	0	0	0	0	0	0	0.0183961	0	0	0	0	0.270061	0	0.0575739	0.607073	0.537435	0
PG(48:02)_[M-H]1-	TG(56:07)+Cl-37			941.721	0	0	0	0	0	0	0	0	0	0	0	0.607891	0	0	0	0	0	0	0	0	0	0	0	0	0	0	0	0	0	0	0	0	0	0	0	0	0	0	0	0	0	0	0	0.327218	0
PG(48:03)_[M-H]1-	TG(56:08)+Cl-37			939.705	0	0	0	1.03503	0	0	0	0	0	0	0	0	0	0	0	0	0	0	0	0	0	0	0.642841	0	0	0	0	0	0	0	0	0	0	0	0	0	0	0	0	0	0	1.05697	0	0	0
PG(48:04)_[M-H]1-	TG(56:09)+Cl-37			937.69	0	0	0	0	0	0	0	0	0	0	0	0	0	0	0	0	0	0	0	0	0	0	0	0	0	0	0	0	0	0	0	0	0	0	0	0	0	0	0	0	0	0	0	0	0
PG(48:08)_[M-H]1-				929.627	0.604648	0	0	0	0	0	0	0	0	0	0	0	0	0	0	0	0	0	0	0	0	0	0	0	0	0	0	0	0	0	0	0	0	0	0	0	0	0	0	0	0	0	0	0	0
PG(49:01)_[M-H]1-	TG(57:06)+Cl-37	TG(56:10)+Acetate		957.752	0	0	0	0	0	0	0.221046	0	0.145392	0	0	0	0	0	0	0	0	0	0	0	0	0	0.479816	0	0	0	0	0	0	0	0	0	0	0	0	0	0	0.369042	0	0	0	0	0	0.498379	0
PG(49:03)_[M-H]1-	TG(57:08)+Cl-37			953.721	0	0	0	0	0	0.34493	0	0	0	0	0	0	0	0	0	0	0	0	0	0	0	0	0	0	0	0	0	0	0	0	0	0	0	0	0	0	0	0	0	0	0	0	0	0	0
PG(49:04)_[M-H]1-	TG(57:09)+Cl-37			951.705	0	0	0.741378	0	0	0	0	0	0	0	0	0	0	0	0	0	0	0	0	0	0	0	0	0	0	0	0	0	0	0	0	0	0	0	0	0	0	0.210589	0	0	0	0	0	0.0111998	0
PG(49:05)_[M-H]1-	TG(57:10)+Cl-37	PI(42:00)		949.69	0	0	0	0.652167	0	0	0	0	0	0	0	0	0	1.12083	0	3.67532	0	0	0	0	0	0	0	0	0	0	0	0	0	0	0	0	0	0	0	0	0	0.33526	0	0	0	0	0	0	0
PG(49:06)_[M-H]1-	TG(57:11)+Cl-37	PI(42:01		947.674	0	0	0.930764	0	0	0.361827	0	1.27029	0	0	0	3.49892	0	0	3.44735	5.28403	0	0	0.599663	0	0	0	0	0	0.234743	0	0	0	0	0	0	4.22527	0.255359	0	0	0	0	0	0.30214	0	0	0	0	0.742494	0
PG(50:00)_[M-H]1-	TG(58:05)+Cl-37	TG(57:09)+Acetate		973.784	0	1.547	0	0	0	0	0	0	0	0.484348	0	0.573392	0	2.17621	0	5.09164	0	0	0	0	0	0	0	0	0	0	0	0	0	0	0	0	0	0	0.158763	0	0.126616	0	0	0	0	0	0	0	0
PG(50:01)_[M-H]1-	TG(58:06)+Cl-37	TG(57:10)+Acetate		971.768	0.882687	0	0	0	0	0	0	0	0	0	0	0	0	0	0	0	0	0	0	1.12783	0.380945	0	0	0	0	0	0	0	0	0	0	0	0	0.0801995	0	0	0	0	0	0	0	0	0	0	0
PG(50:03)_[M-H]1-	TG(58:08)+Cl-37			967.737	0	0	0	0	0	0	0	0	0	0	1.80264	0	0	0	0	0	0	0	0	0	0	0	0	0	0	0	0	0.818778	0	0	0	0	0	0	0	0	0	0	0	0.204576	0.243686	0	0	0.223204	0
PG(50:04)_[M-H]1-	TG(58:09)+Cl-37			965.721	0	0	0	0	0	0	0	0	0	0.474503	0	0	0	0	2.34272	2.92245	0	0	0	0.824531	0	0	0	0	0	0	0	0	0	0	0	0	0	0	0	0.175269	0	0.3705	0	0	0	0	0	0	0
PG(50:05)_[M-H]1-	TG(58:10)+Cl-37	PI(43:00)		963.705	0	1.58338	0	0	0	0	0	0	0	0.43623	0	0	0	0	1.8213	8.99736	0	0	0	0	0	0	0	0	0	0	0	0	0	0	0	0	0	0	0	0	0	0.511127	0	0.251381	0	0	0	0	0
PG(51:06)_[M-H]1-	TG(59:11)+Cl-37	PI(44:01)		975.705	0	0	0	0	0	0	0	0	0	0	0	0	0	0	0	0	0	0	0	0	0	0	0.293049	0	0	0	0	0	0	0	0	0	0	0	0	0	0	0.216436	0	0	0.202002	0	0	0	0.17514
PG(52:00)_[M-H]1-	TG(60:05)+Cl-37	TG(59:09)+Acetate	TG_oxid(59:05)+Cl-35	1001.81	0	0	0.837502	0	0.652821	0	0	0	0	0	0	0	0	0	0	0	0	0.673429	0	0	0	0	0	0	0	0	0	0	0	0	0	0	0	0	0	0	0	0	0.282541	0.256641	0	0	0	0	0
PG(52:01)_[M-H]1-	TG(60:06)+Cl-37	TG(59:10)+Acetate		999.799	0	1.83214	0	0	0	0	0	0	0	0	0	0	0	1.26464	0	0	0	0	0	1.20379	0	0	0	0	0	0	0	0.865396	0	0	0	0	0	0	0	0	0	0	0	0	0	1.05207	0	0	0
PG(52:06)_[M-H]1-	TG(60:11)+Cl-37	PI(45:01)		989.721	0	0	0	0	0	0	0	0	0	0	0	0.459125	0	0	0	0	0	0	0	0	0	0	0	0	0	0	0	0	0	0	0	0	0	0	0	0	0	0	0	0	0	0	0	0	0
PG(52:07)_[M-H]1-	TG(60:12)+Cl-37	PI(45:02)		987.705	0.784302	0	0	0	0	0	0	0	0	0	0	3.72442	0	0	0	0	0	0	0.37125	0.996618	0	0	0	0	0	0	0	0	0	0	0	0	0	0.0972202	0	0	0	0	0	0	0.28461	0	0	0	0
PG(52:08)_[M-H]1-	TG(60:13)+Cl-37	PI(45:03)		985.69	0	0	0	0	0	0	0	0.411796	0	0	0	0	0	0	1.94908	0	0	0	0	0	0	0	0	0	0	0	0	0	0	0	0	0	0	0	0	0	0	0	0	0	0	0	1.10046	0.406728	0
PG-2O(32:00)_[M+Cl]1-	CL(72:03)_[M]2-			729.525	0	0	0	0	0	0.480821	0	0.301874	0	0	0	0	0.767426	0.0933169	8.27657	4.78878	0	0.0226629	0	0	0.0158498	0	0.352262	0	0	0.0874793	0	0	0	0	0	0.34544	0	0	0.0256417	0	0	0.361551	0.027688	0.0585578	0.0219581	0	0.0170905	0	0.00859523
PG-O(37:02)_[M-H]1-				773.57	0	0	0	0	0	0	0	0	0	0	0	0	0	0	0	0	0	0	0	1.09021	0	0	0	0	0	0	0	0	0	0	0	0	0	0	0	0	0	0.185457	0	0.212312	0	0	0	0.45032	0
PG-O(40:03)_[M-H]1-				813.601	0	0	0	0	0	0	0	0	0	0	0	0	0	0	0	0	0	0	0	0	0	0	0	0	0	0	0.190869	0	0	0	0	0	0	0	0	0	0.126438	0	0	0	0	0	0	0	0
PG-O(41:00)_[M-H]1-				833.664	0	0	0	0	0	0.294709	0	0	0.612978	0	0	0	0	0	0	0	0	0	0	0	0	0	0	0	0.0372957	0	0	0	0	0	0.295774	0	1.00378	2.43193	0	0	0	0	0.391214	0	0	0	0	0	0
PG-O(42:01)_[M-H]1-				845.664	0	0	9.86285	0	0	0	0	0	0	0	12.3399	1.70084	0	0	3.55182	36.026	0	0	0.261753	0	0	0	0	0	0.448304	1.22999	0	0	54.9356	0	0	0	0	0	0	0	0.0720402	1.81606	0	0	0	0	0	1.73546	0
PG-O(42:06)_[M-H]1-				835.586	0	0	0	0	0	0	0	0	0	0.393566	0	0	0	0	0	0	0	1.69403	0	0	0	0	0	0.143356	0.227401	0	0	0	0	0	0	3.93113	0.522872	0	0	0	0	0	0	0	0	0	0	0.31678	0
PG-P(39:01)_[M-H]1-				801.601	0	0	0	0	0	0	0	0	0	0	0	0	0	0	0	0	0	0	0	0	0.274119	0	0	0.204031	0	0	0	0	0	0	0	0	0	0	0	0	0	0	0	0	0	0	0	0	0
PG-P(41:00)_[M-H]1-				831.648	0.704721	0	0	0	0.602674	0.215999	0	0	0	0	0	0	0	0	0	0	0	0	0	0	0	0	0	0	0	0	0	0	0	0	0	0	0	0	0	0	0	0.893856	0	0	0	0	0	0	0
PG-P(42:04)_[M-H]1-				837.601	0	0	0	0	0	0	0	0	0	0	0	1.05058	0	0	0	0	0	0	0	0	0	0	0	0	0	0	0	0	0	0	0	3.75401	0	0	0	0	0	0	0	0	0	0	0	0	0
PG-P(42:06)_[M-H]1-				833.57	0	0	0	0	0	0	0	0	0	0	0	0	0	0	0	0	0	0	0	0	0	0	0	0	0	0	0.0337676	0	0	0	0	0	0	0	0	0.189154	0	0	0	0	0	0	0	0	0
PI(28:01)_[M-H]1-				751.44	0	0	0	0	0	0	0	0	0	0	0	0.834737	0	0	0	0	0	0	0	0	0	0	0	0.486386	0	0	0.701614	0	0	0	0	0	0.575099	0	0	0	0	0	0	0	0	0	0	2.40431	0
PI(28:04)_[M-H]1-				745.393	0	0	0	0	0	0.301793	0	0	0	0	1.08557	0	0	1.70616	0	0	0	0	0	0	0	0	0	0.526869	0	0	1.5883	0	0	0	0.199403	1.34243	0	0	0	0	0	0	0	0	0	0	0.976124	0	0.30509
PI(29:00)_[M-H]1-				767.471	0	1.6793	0	0	0	0	0	0	0.209489	0	0	0	0	0	0	0	0	0	0	0	0	0	0	0	0	0	0	0	0	0	0	0	0	0	0	0	0	0	0	0	0	0	0	0	0
PI(29:01)_[M-H]1-				765.455	0	0.911618	0.946342	2.08031	0	0	0	0	0	0	0	0.708405	0	0	4.42561	4.22765	0	0	0	0	0.339702	85.2762	0	0.144401	0	0	0.24371	0	62.2967	0	0.269375	0	0	0	0	0	0	0	0	0	0	0	0.795861	0	0
PI(30:05)_[M-H]1-				771.408	0	0	0	0	0	0	0	0	0	0	0	0.65446	0	0	0	0	0	0	0	0	0	0	0	0.414062	0	0	0	0	0	0	0	0	0	0	0	0	0	0	0	0	0	0	0	0.551522	0
PI(32:04)_[M-H]1-				801.456	0	0	0	0	0	0	0	0	0	0	0	0	0	0	0	0	0	0	0	0	0	0	0	0.147554	0	0	0	0	0	0	0	0	0	0	0	0	0.135288	0	0	0	0	0	0	0	0
PI(33:06)_[M-H]1-				811.44	0	0	0	0	0	0	0	0	0	0	0	0	0	0	0	0	0	0	0	0	0	0	0.536121	0	0	0.964055	0	0	0	0	0	0	0	0	0	0	0	0	0	0	0	0	0	0	0
PI(34:00)_[M-H]1-	PA(47:10)			837.549	0	0	1.42347	0	0.471236	0	0.251797	0	0.223591	0	0	0	0	0	6.23732	5.92015	0.870881	0	0.607919	0	0.362381	0	0.699369	0.324917	0.228292	0	0	0	0	1.10316	0.71116	0	0	2.08346	0.128663	0.258283	0	1.71981	0.824486	0	0	0	1.13003	2.08163	0
PI(34:01)_[M-H]1-				835.534	2.25038	0	5.1572	1.58581	1.7492	1.11333	2.47432	2.22453	4.2363	1.74509	0.15971	1.69551	3.53026	2.80489	0	5.00104	0.84018	0.781154	2.14926	0.000167768	1.7192	0	1.28279	6.19361	3.95025	1.79981	0.641603	0	0	0.0600844	2.74749	4.24237	2.07624	4.50785	15.196	18.2856	16.6855	3.63229	2.95033	2.41532	3.37499	1.18936	0.942706	9.69656	9.59136
PI(34:02)_[M-H]1-				833.519	1.07728	0	2.22943	2.52802	0	0	0	1.88328	0	0	1.57542	0	0.905405	1.80032	3.87603	0	1.61787	0.036257	1.12341	1.59691	0.359442	0	0	0.224079	0.19826	3.12496	0.876914	0	0	2.55072	0.700541	5.32734	0	0.191857	170.103	205.498	191.531	27.3735	13.9466	62.5143	77.0976	13.4638	6.74031	100.72	90.79
PI(34:03)_[M-H]1-				831.503	0.887074	1.78494	0.855841	0	0	0	0	0	0	0	0	0	2.97194	2.34087	0	0	0.842729	0	0	0	0.977526	0	0	0	0	1.19969	0	0	0	0	0	0	0.256297	0	0	0	0	0	0.389627	0	1.07638	0.576826	1.27561	0.939574	2.38131
PI(34:05)_[M-H]1-				827.472	0	0	0	0	0	0	0	0	0	0	0	0	3.47181	0	0	0	0	0	0	0	0	0	0	0	0	0	0	0	0	0	0.23364	0	0	0	0	0	0	0	0	0	0	0	0	0	0
PI(36:00)_[M-H]1-	PA(49:10)_[M-H]1-	TG_oxid(50:10)+Cl-35		865.581	0.723302	0	0	0	0	0	0	0	0.433944	0	0	0.724056	0	0	0	0	1.00992	0	0	0	0	0	0	0	0	0	0.177474	0	0	0	0.149615	0	0.324392	0	0	0	0	0.346782	0	0	0	0	0	0	0
PI(36:01)_[M-H]1-				863.566	20.9705	0	4.45081	4.98914	10.0269	15.472	17.0402	13.6239	24.8188	22.4469	0	15.1637	0	1.3295	0	0	2.06298	1.50042	14.7147	4.5504	13.9908	0	17.844	25.6015	23.9544	1.35781	10.0618	1.81079	0	0	10.8106	0	17.6358	11.6463	0.295487	0.36693	0.322464	24.3392	13.4732	1.6381	2.13112	4.49929	7.84982	11.3064	7.40904
PI(36:02)_[M-H]1-				861.55	9.55157	3.11062	6.34576	5.84215	13.1964	11.4813	17.7584	7.80498	17.4963	20.6404	0	5.90558	0	8.99591	0	0	3.96226	0	5.58793	3.45101	8.41032	0	11.7577	24.381	18.4454	9.57413	20.1904	12.2086	53.9354	2.99891	21.3031	0	27.4492	19.5481	24.9729	30.3313	29.0499	16.4986	7.50163	5.72787	9.93152	0.704219	5.56343	15.399	19.8102
PI(36:04)_[M-H]1-				857.519	0	1.58057	3.9372	1.49537	1.22639	0	0.215932	0.710107	0	0	0	0	3.9657	1.25887	0	26.9587	0	4.15062	0	3.60027	1.09417	0	0.469559	0.239353	0	0	0.40164	0	0	0	0.242986	7.00128	0	0.121501	22.2177	0	0	1.67253	0.378104	1.87598	3.5011	1.57804	1.10415	0.960428	4.59562
PI(36:08)_[M-H]1-				849.456	0	7.21382	0	5.11302	1.47293	3.78408	0	1.75505	2.33238	3.52367	2.20597	0.759527	0	0	7.23042	0	2.32647	2.13186	0	0	0	0	1.74729	0.921158	0	0	0	2.32711	0	1.76607	2.28716	0	3.2977	0	0.791498	0.812311	2.00208	0.9651	0	0	0.258404	1.00939	1.71999	1.40251	0.234403
PI(38:01)_[M-H]1-				891.597	0	0	0	0	0	0	0	0	0	0	0	0	0	0	0	5.12249	0	0	0	0	0.36384	0	0	0	0	0	0	0	0	0	0	0	0	0	0	0	0	0	0	0	0.316113	0	0	0	0
PI(38:02)_[M-H]1-				889.581	0	0	0.543877	0	0	0	0	0	0	0	0	0	0	0	0	0	0	0	0	0	0.284856	0	0.435653	0	0	0	0	0	0	0	0	0	0.366168	0	0	0	0	0	0	0	0	0	0	0	0
PI(38:03)_[M-H]1-				887.566	0	0	0	0	0	0	0	0	0.239931	0	0	0	0	0	0	0	0	0	0	0	0.433622	0	0	0	0	0	0	0	0	0	0	0	0	0	0	0	0	0	0	0	0	0	0	0	0
PI(38:04)_[M-H]1-				885.55	0	0	0	1.1394	0	0.364137	0.324541	0	0.396131	0	0	0.768746	0	0	3.18972	0	0	1.24896	0	0	0	0	0	2.11119	0	0	0	0	0	0	0	0	0.446154	0	0	0	0	0.668082	0	0	0	0	0	0	0.28152
PI(38:05)_[M-H]1-				883.534	0	0	0.0127556	0	0.806938	0.74174	0.296462	0	0.369008	0.613352	0	0.86918	0	0	3.1558	0	0	0	0	0	0	0	0	0.242824	0.261342	0	0	0	0	0	0.240074	0	0	0	0	9.5962e-05	0	0	0	0	0	0	0.531367	0	0
PI(38:08)_[M-H]1-				877.487	0	0	0	0	0	0	0.21215	0.78495	0	0	0	0	0	2.15355	0	2.45747	0	0	0	0	0.369292	0	0	0	0	0	0	0	0	0.89214	0	0	0	0	0	0	0	0	0.0408918	0	0	1.03349	0	0	0
PI(40:06)_[M-H]1-				909.55	0	0.0179748	0.0864677	0	0	0.0172552	0	0	0	0.618494	0	0	0.658049	0.622686	0	0	0	0	0	0	0	0	0.0685543	0	0	0	0	0	0	0	0	0	0	0	0	0	0.00113798	0	0.0748776	0	0	0	0	0.577229	0
PI(41:01)_[M-H]1-				933.644	0	0	0	0	0	0	0	0	0	0	0	0.468415	0	0	2.48962	0	0	0	0	0	0	0	0	0	0	0	0	0	0	0	0	0	0	0	0	0	0	0	0	0	0	0	0	0.388438	0.288
PI(42:02)_[M-H]1-				945.644	0	0	1.67982	0	0	0	0	0.645215	0	0	0	0	3.80565	0	0	2.96586	0	0	0	0	0	0	0	0	0	3.72548	0	0	0	0	0	0	0	0	0	0	0	0.359106	0	0	0	0	0	0	0
PI(42:09)_[M-H]1-				931.534	0	0	0.372275	0	0	0	0	0	0.194696	0	0	0	0	0	0	0	0	0	0	0	0.375278	0	0	0	0	0.762814	0	0	0	0	0	0	0	0	0	0.0872085	0	0	0	0	0	0	0	0	0
PI(43:00)_[M-H]1-				963.691	0.828487	1.5147	0.821712	0	0	0	0	0.425449	0	0	0	0	0	0	8.32001	8.99736	0.72756	1.17073	0	0	0.263879	0	0	0	0	4.85493	0	0	0	0	0	0	0	0	0	0	0	0.284397	0	0	0	0	0	0	0
PI(45:05)_[M-H]1-				981.643	0	0	0.098478	0	0	0	0	0	0	0.00995361	0	0	3.53036	0	0	0	0	0	0.443701	0	0	0	0.551903	0	0	0.0363691	0	0	0	0	0.217527	0	0	0	0	0	0	0.309115	0	0	0.277069	0	0	0	0.328978
PI(46:05)_[M-H]1-				995.659	0	0	0	0	0	0	0	0	0	0	0	0	0	0	0	0	0	0	0	0	0	0	0	0	0	0	0	0	0	0	0	0	0	0	0	0	0	0	0	0	0	0	0	0	0
PI(47:06)_[M-H]1-				1007.66	0	0	0	0	0	0	0	0	0	0	0	0	0	0	0	0	0	0	0	0	0	0	0	0	0	0	0	0	0	0	0	0	0	0	0	0	0	0	0	0	0	0	0	0	0
PI(48:05)_[M-H]1-				1023.69	0	0	0	0.951136	0	0	0	0	0	0	0	0	0	0	0	0	0	0	0	0	0	0	0	0	0	0	0	0	0	0	0	0	0	0	0	0	0	0	0	0	0	0	0	0	0
PI(48:06)_[M-H]1-				1021.67	0	0	0	0	0	0	0	0	0	0	0	0	0	0	0	0	0	0	0	0	0	0	0	0	0	1.00046	0	0	0	0	0	0	0	0	0	0	0	0	0	0	0	0.872746	0	0	0
PI(50:03)_[M-H]1-				1055.75	0	0	0	0	0	0.390282	0	0	0	0	1.2259	0	0	0	0	0	0	0	0	0	0	0	0	0	0	0	0	0	0	0	0	0	0	0	0	0	0	0.232919	0	0	0	0	0	0	0
PI(50:05)_[M-H]1-	TG_oxid(64:15)+Cl-35			1051.72	0	0	0	0	0	0	0	0	0	0	0	0	0	0	0	0	0	0	0	0	0	0	0	0	0	0.977777	0	0	0	0	0	0	0	0	0	0	0	0	0	0	0	0	0	0	0
PI(51:02)_[M-H]1-				1071.78	0	0	0	0	0	0	0	0	0	0	0	0	0	0	0	0	0	0	0	0	0	0	0	0	0	0	0	0	0	0	0	0	0	0	0	0	0	0	0	0	0	0	0	0	0
PI(51:04)_[M-H]1-				1067.75	0	0	0	0	0	0	0	0	0	0	0	0	0	0	0	0	0	0	0	0	0	0	0	0	0	0	0	0	0	0	0	0	0	0	0	0	0	0	0	0	0	0	0	0	0
PI(51:06)_[M-H]1-				1063.72	0	0	0	0	0	0	0	0	0	0	0	0	0	0	0	0	0	0	0	0	0	0	0	0	0	0	0	0	0	0	0	0	0	0	0	0	0	0.341994	0	0	0	0	0	0	0
PI(52:04)_[M-H]1-				1081.77	0	0	0	0	0	0	0	0	0	0	0	0	0	0	0	0	0	0	0	0	0	0	0	0	0	0	0	0	0	0	0	0	0	0	0	0	0	0	0	0	0	0	0	0	0
PI(52:07)_[M-H]1-				1075.72	0	0	0	0	0	0	0	0	0	0	0	0	0	0	0	0	0	0	0	0	0	0	0	0	0	0	0	0	0	0	0	0	0	0	0	0	0	0	0	0	0	0	0	0	0
PI(52:08)_[M-H]1-				1073.71	0	0	0	0	0	0	0	0	0	0	0	0	0	0	0	0	0	0	0	0	0	0	0	0	0	0	0	0	0	0	0	0	0	0	0	0	0	0	0	0	0	0	0	0	0
PI-O(34:00)_[M-H]1-				823.571	0	0	0	0	1.2464	0.481667	0.691947	0	0.877075	0.381184	1.52261	0	0	2.33479	0	0	0	0	0	0	0.770819	0	0	0.242471	0.604691	0	0.673478	0.649023	0	1.5936	0.628731	0	0.866763	1.36756	0.127445	0	0.128033	0.658548	0	0	0.232573	0.0900197	0.561939	0.93692	0.554699
PI-O(34:01)_[M-H]1-				821.555	1.13178	6.79321	0	5.96921	2.39197	3.70578	3.48009	0.528877	2.19726	1.10041	2.31315	0	0	8.88495	0	0	2.81112	8.61071	0.282893	2.2899	1.63656	0	0.755594	2.4895	2.89404	0	4.30713	2.57488	0	6.1986	7.90869	0	6.60307	12.6388	1.23908	0.647059	5.89715	3.51422	0.858563	1.99945	2.25683	8.91867	8.83177	4.91539	6.17173
PI-O(35:01)_[M-H]1-				835.571	0	0	0	0	0	0	0	0	0	0.545024	0	0	0	0	0	0	0	1.69403	0	0	0	0	0	0	0	0	0	0	0	0	0	3.3301	0.522872	0	0	0	0	0	0	0	0	0	0	0	0
PI-O(36:01)_[M-H]1-				849.586	0	0	0	0	0	0	0	0	0	0	0	0	0	0	0	0	0	0	0	0	0	0	0	0	0	0	0	0	0	0	0	0	0	0	0	0	0	0	0	0	0	0	0.679112	0.681834	0
PI-O(37:00)_[M-H]1-				865.617	0	0	0	0	0	0	0	0	0	0	0	0	0	0	0	0	0	0	0	0	0	0	0	0	0	0.0173956	0	0	0	0	0	0	0	0	0	0	0	0	0	0	0	0	0	0	0
PI-O(39:00)_[M-H]1-				893.649	0	0	0	0	0	0	0	0.712175	0	0	1.91219	1.17986	0	1.34695	0	0	0	0.819323	0	1.14963	0.577598	0	0	0	0.246293	4.6497	0	0	0	0	0	0	0	0	0.0965456	0	0	0	0	0	0	0	0	0	0
PI-O(40:00)_[M-H]1-				907.664	0	0	0	0	0	0	0	0	0	0	0	0	0	0	0	0	0	0	0	0	0	0	0	0	0	0	0	0	0	0	0	0	0	0	0	0	0	0	0	0	0	0	0	0	0
PI-O(41:00)_[M-H]1-				921.68	0	0	0.808147	0	0	0	0	0	0	0	0	0	0	0	0	0	0	0	0	0	0	0	0	0	0	0	0	0	0	0	0	0	0.227059	0	0	0	0	0	0	0	0	0	0	0	0
PS(24:00)_[M-H]1-				622.372	0	0	0	0	0.564091	0	0	0	0	0	0	0	0	0	0	0	0	0	0	0	0	0	0	0	0	0	0	0	0	0	0	0	0.281947	0.125738	0.137794	0	0	0	0	0	0	0	0	0.018076	0
PS(25:01)_[M-H]1-				634.372	0	0	0	0	0	0	0	0	0	0	2.13023	0	0	0	0	0	0	0	0	0	0	0	0	0	0	0	0	0	0	0	0.0984654	0	0	0	0	0	0	0	0	0	0	0	0	0.515306	0
PS(28:00)_[M-H]1-				678.435	0	0	0	0	0	0	0	0	0	0	0	0	0	0	0	4.64509	0	0	0	0	0	0	0	0	0	0	0	0	0	0	0	0	0	0	0	0	0	0	0	0	0	0	0	0	0
PS(28:02)_[M-H]1-				674.403	0	0	0	0	0	0	0	0	0	0	0	0.870286	0	0	0	0	0	0	0	0	0.309433	0	0	0.174446	0	0	0.741273	0	0	0	0	0	0.301791	0	0	0	0	0	0	0	0	0	0	2.00846	0
PS(30:05)_[M-H]1-				696.388	0	0	0	1.06389	0	0	0	0	0	0	0	0	0	0	0	0	0	0	0	0	0	0	0	0	0	0	0	0	0	0	0	0	0	0.150803	0	0	0	0	0	0	0	4.03588	0	0.354831	0.314593
PS(31:01)_[M-H]1-	PA(38:07)			718.457	0	0	0	0	0	0	0	0	0	0	0	0	0	0	0	0	0	0	0	0	0	0	0	0	0	0	0	0.486758	0	0	0	0	0	0	0	0	0	0	0	0	0	0	0	0	0
PS(31:02)_[M-H]1-				716.45	0	0	0	0	0	0.324087	0	0	0	0	0	0	0	0	0	0	0	0	0	0	0	0	0	0	0	0	0	0	0	0	0	0	0.221824	0	0	0	0	0	0	0	0	0	0	0	0
PS(32:03)_[M-H]1-				728.45	0	0	0	0	0	0	0	0	0	0	0	0	0	0	0	0	0	0	0	0	0	0	0	0	0	0	0	0	0	0	0	0	0	0	0	0	0	0	0	0	0	0	0	0	0
PS(32:06)_[M-H]1-				722.403	0	0	0	0	0	0	0	0	0	0	0	1.56483	0	0	0	0	0	0	0	0	0	0	0	0	0	0	0	0	0	0	0	0	0.219289	0	0	0	0	0	0	0	0	0	0	0	0
PS(33:02)_[M-H]1-				744.482	0	1.23588	0	0	0	0	0	0	0	0	0	0	0	0	0	0	0	0	0.0151466	0	0	0	0	0	0	0	0	0	0	0	0	3.28625	0.146309	0	0	0	0	0	0	0	0	0	0	0	0
PS(33:05)_[M-H]1-				738.435	0	0	0	0	0	0	0	0	0	0	0	0	0	0	0	0	0	0	0	0	0	0	0	0	0	0	0	0	0	0	0	0	0.245302	0	0	0	0	0	0	0	0	0	0	0	0
PS(34:05)_[M-H]1-				752.45	0	0	0	0	0	0	0	0	0	0	0	0	0	0	0	0	0	0	0	0	0	0	0	0	0	0	0.300535	0	0	0	0	0	0.178975	0	0	0	0	0	0	0	0	0	0	0	0
PS(35:04)_[M-H]1-				768.482	0	0	0	0	0	0.250758	0	0	0	0	0	0	0	0	0	0	0	0	0	0	0	0	0	0	0	0	0	0	0	0	0	0	0	0	0.103099	0	0.119517	0	0	0	0	0	0	0	0
[truncated: 121 more columns]

## Sheet: FAs,PetWash
	Order	2	4	6	8	10	12	14	16	18	20	22	24	26	28	30	32	34	36	38	40	42	44	46	48	50	52	54	56	58	60	62	64	66	68	70	72	74	76	78	80	82	84	86	88	90	92	94	96
	Milk/formula type	Powder	Powder	Powder	Powder	Fresh	Fresh	Fresh	Fresh	Fresh	Fresh	Fresh	Fresh	Fresh	Fresh	Fresh	Fresh	Fresh	Fresh	Fresh	Fresh	Fresh	Fresh	Fresh	Fresh	Fresh	Fresh	Fresh	Fresh	Fresh	Fresh	Fresh	Fresh	Fresh	Fresh	Fresh	Fresh	Fresh	Formula	Formula	Formula	Formula	Formula	Formula	Formula	Formula	Formula	Formula	Formula
	Country of origin	UK	UK	UK	UK	UK	UK	UK	UK	UK	UK	UK	UK	UK	UK	UK	UK	UK	UK	UK	UK	UK	UK	UK	UK	UK	UK	UK	UK	UK	UK	UK	UK	UK	UK	UK	UK	UK	UK	UK	UK	UK	UK	UK	UK	UK	UK	UK	UK
	Source	Bovine	Bovine	Bovine	Bovine	Bovine	Bovine	Bovine	Bovine	Bovine	Bovine	Bovine	Bovine	Bovine	Bovine	Bovine	Bovine	Bovine	Bovine	Bovine	Bovine	Bovine	Bovine	Bovine	Bovine	Bovine	Caprine	Caprine	Caprine	Caprine	Caprine	Caprine	Caprine	Caprine	Caprine	G.max	G.max	G.max	Bovine	Bovine	Bovine	Bovine	Bovine	Bovine	Bovine	Bovine	Bovine	Bovine	Bovine
	Brand	Cadbury	Cadbury	Cadbury	Cadbury	Supermarket	Supermarket	Supermarket	Supermarket	Supermarket	Supermarket	Supermarket	Supermarket	Supermarket	Supermarket	Supermarket	Supermarket	Supermarket	Supermarket	Supermarket	Supermarket	Supermarket	Supermarket	Supermarket	Supermarket	Supermarket	Supermarket	Supermarket	Supermarket	Supermarket	Supermarket	Supermarket	Supermarket	Supermarket	Supermarket	Supermarket	Supermarket	Supermarket	Aptamil	Aptamil	Aptamil	Aptamil	Aptamil	Aptamil	Aptamil	Aptamil	Aptamil	Aptamil	Aptamil
	Type/No.	Marvel	Marvel	Marvel	Marvel	Jersey	Jersey	Jersey	Lactose free	Lactose free	Lactose free	Pro-active	Pro-active	Pro-active	Protein milk	Protein milk	Protein milk	Skimmed	Skimmed	Skimmed	Semi-Skimmed	Semi-Skimmed	Semi-Skimmed	Whole	Whole	Whole	Skimmed	Whole	Semi-Skimmed	Semi-Skimmed	Skimmed	Whole	Skimmed	Semi-Skimmed	Whole	Dairy free	Dairy free	Dairy free	1	1	1	1	2	2	2	2	3	3	3
	Analytical sample type	Petrol Wash	Petrol Wash	Petrol Wash	Petrol Wash	Petrol Wash	Petrol Wash	Petrol Wash	Petrol Wash	Petrol Wash	Petrol Wash	Petrol Wash	Petrol Wash	Petrol Wash	Petrol Wash	Petrol Wash	Petrol Wash	Petrol Wash	Petrol Wash	Petrol Wash	Petrol Wash	Petrol Wash	Petrol Wash	Petrol Wash	Petrol Wash	Petrol Wash	Petrol Wash	Petrol Wash	Petrol Wash	Petrol Wash	Petrol Wash	Petrol Wash	Petrol Wash	Petrol Wash	Petrol Wash	Petrol Wash	Petrol Wash	Petrol Wash	Petrol Wash	Petrol Wash	Petrol Wash	Petrol Wash	Petrol Wash	Petrol Wash	Petrol Wash	Petrol Wash	Petrol Wash	Petrol Wash	Petrol Wash
	Date sold	2017-11	2018-06	2018-09	2019-01	2017-11	2018-09	2019-01	2017-11	2018-09	2019-01	2017-11	2018-09	2019-01	2017-11	2018-09	2019-01	2017-11	2018-09	2019-01	2017-11	2018-09	2019-01	2017-11	2018-09	2019-01	2017-11	2017-11	2017-11	2018-09	2018-09	2018-09	2019-01	2019-01	2019-01	2017-11	2018-09	2019-01	2017-11	2018-06	2018-09	2019-01	2017-11	2018-06	2018-09	2019-01	2017-11	2018-06	2018-09
Fatty acid	m/z	206_P2_Marvel-Cow-powde-UK-2017-11_PetWash_0.mzXML	336_P4_Marvel-Cow-powde-UK-2018-06_PetWash_0.mzXML	010_P2_Marvel-Cow-powde-UK-2018-09_PetWash_0.mzXML	374_P4_Marvel-Cow-powde-UK-2019-01_PetWash_0.mzXML	178_P4_Jersey-Cow-Fresh-UK-2017-11_PetWash_0.mzXML	324_P4_Jersey-Cow-Fresh-UK-2018-09_PetWash_0.mzXML	258_P2_Jersey-Cow-Fresh-UK-2019-01_PetWash_0.mzXML	084_P4_Lactosefree-Cow-Fresh-UK-2017-11_PetWash_0.mzXML	312_P2_Lactosefree-Cow-Fresh-UK-2018-09_PetWash_0.mzXML	282_P4_Lactosefree-Cow-Fresh-UK-2019-01_PetWash_0.mzXML	238_P4_Pro-active-Cow-Fresh-UK-2017-11_PetWash_0.mzXML	320_P4_Pro-active-Cow-Fresh-UK-2018-09_PetWash_0.mzXML	112_P2_Pro-active-Cow-Fresh-UK-2019-01_PetWash_0.mzXML	046_P4_Proteinmilk-Cow-Fresh-UK-2017-11_PetWash_0.mzXML	194_P2_Proteinmilk-Cow-Fresh-UK-2018-09_PetWash_0.mzXML	102_P2_Proteinmilk-Cow-Fresh-UK-2019-01_PetWash_0.mzXML	086_P4_SK-Cow-Fresh-UK-2017-11_PetWash_0.mzXML	094_P4_SK-Cow-Fresh-UK-2018-09_PetWash_0.mzXML	070_P2_SK-Cow-Fresh-UK-2019-01_PetWash_0.mzXML	368_P4_Semi-SK-Cow-Fresh-UK-2017-11_PetWash_0.mzXML	002_P2_Semi-SK-Cow-Fresh-UK-2018-09_PetWash_0.mzXML	150_P2_Semi-SK-Cow-Fresh-UK-2019-01_PetWash_0.mzXML	364_P4_Whole-Cow-Fresh-UK-2017-11_PetWash_0.mzXML	080_P4_Whole-Cow-Fresh-UK-2018-09_PetWash_0.mzXML	352_P2_Whole-Cow-Fresh-UK-2019-01_PetWash_0.mzXML	020_P2_SK-Goat-Fresh-UK-2017-11_PetWash_0.mzXML	100_P2_Whole-Goat-Fresh-UK-2017-11_PetWash_0.mzXML	380_P4_Semi-SK-Goat-Fresh-UK-2017-11_PetWash_0.mzXML	056_P2_Semi-SK-Goat-Fresh-UK-2018-09_PetWash_0.mzXML	270_P4_SK-Goat-Fresh-UK-2018-09_PetWash_0.mzXML	326_P4_Whole-Goat-Fresh-UK-2018-09_PetWash_0.mzXML	156_P2_SK-Goat-Fresh-UK-2019-01_PetWash_0.mzXML	166_P2_Semi-SK-Goat-Fresh-UK-2019-01_PetWash_0.mzXML	262_P2_Whole-Goat-Fresh-UK-2019-01_PetWash_0.mzXML	030_P4_Dairyfree-SoyaPOW-Fresh-UK-2017-11_PetWash_0.mzXML	028_P4_Dairyfree-Soya-Fresh-UK-2018-09_PetWash_0.mzXML	148_P2_Dairyfree-Soya-Fresh-UK-2019-01_PetWash_0.mzXML	146_P2_Aptamil-1POW-formu-UK-2017-11_PetWash_0.mzXML	118_P2_Aptamil-1POW-formu-UK-2018-06_PetWash_0.mzXML	096_P4_Aptamil-1POW-formu-UK-2018-09_PetWash_0.mzXML	288_P4_Aptamil-1POW-formu-UK-2019-01_PetWash_0.mzXML	074_P4_Aptamil-2POW-formu-UK-2017-11_PetWash_0.mzXML	048_P4_Aptamil-2POW-formu-UK-2018-06_PetWash_0.mzXML	120_P2_Aptamil-2POW-formu-UK-2018-09_PetWash_0.mzXML	254_P2_Aptamil-2POW-formu-UK-2019-01_PetWash_0.mzXML	076_P4_Aptamil-3POW-formu-UK-2017-11_PetWash_0.mzXML	144_P4_Aptamil-3POW-formu-UK-2018-06_PetWash_0.mzXML	032_P4_Aptamil-3POW-formu-UK-2018-09_PetWash_0.mzXML
FA(12:0)_[M-H]1-	199.17	8.77694	4.70251	10.2826	5.65974	4.87362	4.31606	5.53301	0.767592	6.03184	6.30955	6.78177	8.35587	5.38351	3.66415	13.0046	27.3741	3.7859	4.2345	4.94699	7.79378	12.7457		6.46161	3.53452	8.67435	24.9747	4.44569	9.5375		10.3898	6.23017	7.9903	4.15195	5.22199	2.38641	2.84347		23.8479	6.63734	4.79418	7.76823	11.1351	12.3573	15.8324	8.36123	4.26663	6.77099	2.62061
FA(12:0)-OH_[M-H]1-	215.165	0	0.0437092	0	0	0	0	0	0	0	0	0.12935	0.0743488	0	0	0.0735207	0	0	0	0	0	0.62938		0.0514308	0	0	0	0	0		0	0	0	0	0	0	0		0	0	0	0	0	0	0	0	0	0	0
FA(12:1)_[M-H]1-	197.155	0	0	0.861902	0.722399	0	0.151415	0.561799	0.548232	0.247657	0.247635	0	0.826449	0.229394	0.333353	0.216116	0.780841	0.465466	0.31215	0	0.226968	1.87711		0.433724	0.452511	0.603656	1.73105	0.802859	0.452898		0.149201	0.381698	0.823399	0.235798	0.374777	0	0.549392		0.279058	0	0.428397	0.104208	0.494495	0.416371	0.187106	0.304704	0.674699	0.0965854	0
FA(13:0)_[M-H]1-	213.186	0.543191	0.765639	1.50848	1.25579	0.428586	0.555525	0.450208	0	1.06911	0	0.68769	1.42664	0.473201	0.26871	4.2504	9.01642	0	0	0.223724	0.707026	1.33949		1.27149	0.432217	0.925484	4.22942	0.344786	1.28882		1.886	0.83535	0.797977	0	0.863781	0.440656	0		6.30353	0.288038	0	0.270303	0	0.191386	3.73857	0.853955	0	0.655637	0
FA(14:0)_[M-H]1-	227.202	11.6054	8.06865	14.2788	8.08503	8.94144	7.97044	11.2768	13.3101	10.5175	9.93593	9.03458	11.857	8.27805	11.46	24.105	36.223	8.81275	10.724	19.0435	9.99903	18.1203		10.9342	27.5006	14.5274	11.0674	8.75829	8.69048		9.54489	8.03494	10.9	9.1101	8.65024	2.28662	4.52672		27.7573	16.1238	7.37625	10.0506	13.5224	12.3489	22.2853	11.4073	10.2648	9.14641	12.0337
FA(14:0)-OH_[M-H]1-	243.197	0	0.0514465	0	0	0	0	0	0	0	0	0.12589	0	0	0	0	0	0	0.280907	0	0	0.695579		0	0	0.0787474	0	0	0		0	0	0	0	0	0.237985	0		0	0	0	0	0	0	0	0	0.268633	0	0
FA(14:1)_[M-H]1-	225.186	0.207824	0.0938897	0.376304	0.607481	0.166233	0	0.169835	0.476206	0	0	0.120072	0.0849834	0.241413	0.895774	1.34074	0.220578	0	0	0	0	1.50848		0.234068	0.479084	0.147702	0.604132	0.346039	0.105403		0	0.0992817	0.697678	0.603889	0.0840804	0	0		0.406913	0	0.402115	0	0.217643	0.187491	0	0.3194	0.216213	0.132239	0
FA(15:0)_[M-H]1-	241.217	4.35907	3.45805	2.19827	2.10876	1.51888	2.4386	2.94023	1.26805	2.95843	1.44759	1.82825	3.68319	2.5472	0.969599	19.106	25.8354	1.39795	0.547834	4.59634	2.08333	2.99484		3.12099	1.70282	3.76214	0	0	2.73597		1.68013	2.52825	3.49825	2.29109	2.70044	0.535759	1.40607		19.5752	1.86615	1.24888	2.75961	2.42969	5.29129	13.0013	2.35193	1.68003	2.92064	0
FA(15:0)-OH_[M-H]1-	257.212	0	0.0752544	0.347632	0	0	0	0	0	0	0	0	0	0.29969	0	0.0758749	0	0	0	0	0.125703	0.654901		0	0	0	0	0	0		0	0	0.141378	0	0.0656246	0	0		0	0	0	0	0	0	0	0	0	0	0
FA(15:1)_[M-H]1-	239.202	0.323306	0.144635	0.706051	0.385323	0.177522	0.0709277	0	0	0	0	0	0.379013	0.204831	0	1.38943	0.457039	0.689352	0	0	0	1.84827		0.141071	0	0.233988	0	0.306148	0.090687		0	0.0913453	0.204735	0.221787	0.0864717	0.52439	0		0.104591	0	0.221424	0	0	0.223113	0	0.188447	0	0	0
FA(16:0)_[M-H]1-	255.233	561.234	578.181	462.142	600.237	501.738	581.484	547.241	418.152	587.099	539.042	572.241	569.796	498.866	523.364	523.947	481.671	491.234	517.95	443.56	561.426	428.197		556.441	373.171	538.568	465.993	445.152	567.038		553.602	554.528	534.284	449.108	559.2	351.552	376.835		497.294	478.197	475.798	558.387	509.636	525.428	520.24	522.422	455.178	578.991	371.581
FA(16:0)-OH_[M-H]1-	271.228	2.1499	3.11524	2.64778	0.813863	2.23291	1.63157	2.66288	1.21767	2.44613	1.79131	4.83533	3.19283	1.84502	6.0035	2.10582	0.593226	3.25663	2.65653	2.86225	3.44132	6.80614		3.32008	0.434533	4.49051	0.462547	0.404212	3.7967		2.56813	2.40644	0.23049	2.40406	3.01629	0.57111	0.779518		0.694169	2.08531	4.78994	3.84836	3.4496	8.34322	1.32989	2.74287	0.574407	2.99132	0.602892
FA(16:1)_[M-H]1-	253.217	6.2392	4.82735	3.43169	2.95102	3.4995	2.5327	3.127	2.11873	3.59206	1.91515	0.777794	4.70159	3.15021	2.78694	18.2868	5.56726	2.21079	1.93336	3.71086	3.17682	7.53911		5.04003	6.33743	4.65109	1.25989	2.47026	2.433		1.99045	3.111	6.10668	1.17992	2.07112	1.11584	0.93368		6.41146	4.25551	2.96712	2.70426	5.43291	3.84059	3.065	4.23203	1.77605	2.45179	1.62787
FA(16:1)-OH_[M-H]1-	269.212	0.674852	0.888856	3.05853	0.642219	1.04615	0.166533	0.567284	0.458163	0.716206	0.218296	0.957558	0.655931	0	1.64711	1.80918	0.591777	0.735167	0.732927	1.1793	0.9494	9.02742		1.01748	0	0.895517	0	0.845366	0.591634		0.310549	0.653233	0.169285	0.801183	0.276727	0.288209	0		0.572916	0.289044	0.658793	0.781957	0.988483	1.37127	0.550111	0.331442	1.15818	1.34761	0
FA(16:2)_[M-H]1-	251.202	0.104123	0.0655609	0.410134	0.291256	0	0	0.127459	0	0	0	0	0.0689253	0.178802	0	0.262766	0.150437	0	0	0	0	2.19059		0.0752662	0.836141	0	0	0	0.127822		0.169336	0.130301	0	0.233855	0.0837114	0.178964	0		0.0710755	0	0.14527	0.0951121	0.26949	0	0	0	0	0.105522	0
FA(16:3)_[M-H]1-	249.186	0	0	0	0.0379509	0.188954	0.160169	0.0913206	0.455827	0	0	0	0.221273	0.253561	0	0	0.0479311	0	0	0	0	1.10448		0	0.933078	0.114238	0	0.345129	0		0.299459	0.164897	0.149512	0	0.0831519	0	0		0.0659556	0.501301	0.131159	0	0.74147	0	0	0	0.749207	0	0
FA(17:0)_[M-H]1-	269.249	2.23173	2.38961	0.921474	1.19023	1.07177	0.609879	1.12808	0.824076	0.917087	0.451751	0.767777	1.93632	0.247205	0.236281	5.24245	8.1033	0	0.397527	1.35357	1.01422	0.600454		1.41812	0.631855	1.35753	0	0.372782	1.17603		0.575998	1.79675	0.887498	0.892351	0.876543	1.01922	0		7.32632	0.973045	0.289152	1.41727	1.569	2.19943	4.28779	1.30108	0.317274	0.831529	0
FA(17:0)-OH_[M-H]1-	285.243	0	0.0661197	0	0.0497554	0	0	0.165795	0	0	0.189039	0	0.0706929	0	0	0.0831232	0	0	0	0	0	0.713091		0	0	0	0	0	0		0	0	0	0	0	0	0		0	0	0	0	0.324234	0	0	0.254501	0.351418	0	0
FA(17:1)_[M-H]1-	267.233	0.227779	0.387514	0	0.30584	0.354757	0.214507	0.381604	0	0.2398	0	0.127052	0	0.237064	0.301152	2.40567	0.255993	0.443411	0	1.04415	0.115583	0.979708		0.260345	0.417396	0.38692	0	0	0.69921		0	0.311133	0.31408	0.234753	0.282333	0.194976	0		0.266679	0	0.442524	0.13265	0	0	0.480044	0.175456	0.977785	0	0
FA(17:2)_[M-H]1-	265.217	0.0870552	0	0	0.0455913	0.156676	0	0	0	0	0.167177	0	0.1953	0	0	0	0.118811	0	0	0	0	0.596561		0	0	0	0.433691	0	0.098608		0	0	0.157295	0	0	0	0.22874		0	0	0	0.100362	0	0.169837	0.135559	0	0	0	0
FA(18:0)_[M-H]1-	283.264	321.716	349.339	304.499	293.811	349.271	347.947	325.7	298.47	323.944	347.164	349.141	329.154	320.141	321.665	302.738	342.709	322.939	344.366	266.51	345.348	242.186		344.847	212.069	335.407	303.868	269.458	339.08		342.465	328.664	322.818	286.351	327.72	157.119	175.212		315.972	272.021	308.04	324.376	311.915	321.852	322.038	303.121	276.217	331.155	220.984
FA(18:0)-OH_[M-H]1-	299.259	1.69672	3.06771	3.58537	1.31579	3.98175	2.83588	2.91832	0.683308	2.60593	2.74069	4.8973	4.32533	0.951052	4.66399	2.11987	1.15785	2.7541	1.6277	1.98877	4.95657	4.78391		4.73688	0.50584	5.16055	0	0.897023	5.08001		4.19156	2.79965	0.369553	3.71781	3.01858	0.317354	0.397099		1.65921	2.33916	3.12699	4.34918	3.5147	7.71519	2.31054	3.34035	1.03464	2.71247	0
FA(18:1)_[M-H]1-	281.249	60.5394	24.2932	161.117	56.0485	97.3792	31.9993	70.405	223.59	41.0194	65.7305	33.8644	41.3385	146.222	103.662	44.7318	40.1336	134.04	92.5963	209.956	42.1966	196.741		42.329	297.411	56.8907	152.006	213.542	41.2013		54.213	61.2182	97.7732	188.511	57.2192	96.3902	78.3617		43.1228	176.039	131.36	51.0826	104.098	70.2578	62.2735	88.2679	193.384	41.9771	275.936
FA(18:1)-OH_[M-H]1-	297.243	1.87198	2.20527	5.42562	2.64245	2.16515	1.64933	2.82301	1.12225	2.78723	2.97891	3.4303	3.32044	2.15851	3.07088	3.13598	2.01097	2.5901	2.39639	3.55708	3.73131	11.1644		3.72094	0.868224	3.97594	1.38997	0.445669	2.80384		3.40587	3.10599	1.69306	3.63246	2.99396	0.707034	1.8216		2.22347	3.31593	3.31481	2.66308	3.10665	4.77804	1.76163	2.29995	3.75311	2.61924	0.57107
FA(18:2)_[M-H]1-	279.233	9.55153	5.45846	15.9851	14.5615	16.2842	8.40786	15.5879	35.3223	9.41724	16.121	6.65551	9.91642	5.57716	12.8395	6.5558	3.08398	19.8407	17.7878	31.0262	6.0105	35.3185		7.56811	62.0467	13.3114	25.6455	47.1662	9.00833		7.91061	17.9161	6.75419	40.2997	19.1023	347.217	321.202		8.58747	32.783	49.1224	24.4047	20.1359	17.0811	23.7232	39.9926	41.5515	10.9907	107.57
FA(18:2)-OH_[M-H]1-	295.228	0.554784	0.580434	1.8504	0.936297	0.475573	0.476351	0.600088	0	0.783357	0	0.540756	0.781891	0.797345	0.393665	0.460548	0.192713	0	0.484696	1.16779	1.36712	3.42193		0.761927	0.910258	1.08406	0.588767	0	0.859792		0.910206	0.337224	0.344042	1.0649	0.692003	0.77549	2.24645		0.0881486	0.30128	0.180934	0.427186	0.262202	0.400828	0.382804	0.832003	0	0.69551	0.441198
FA(18:3)_[M-H]1-	277.217	0.449565	0.40554	0.88655	1.56518	0.571144	1.01893	0.575565	0	0.491381	0.404255	0.318203	0.663626	0.177958	0.624555	0	0.0616428	0	0	0.947299	0.209784	1.0009		0.557314	3.79131	0.806	0	0	0.0963152		0.196881	0.702116	0.175392	0.740244	0.553959	34.2224	31.6407		0.18603	0.823252	2.57265	1.18826	1.75164	0.194141	0.409141	2.80232	1.83662	0.549011	3.36387
FA(18:4)_[M-H]1-	275.202	0	0	0	0.0424347	0	0	0	0	0	0	0	0	0	0.249756	0	0	0.336889	0	0	0	0.508448		0	0	0	0	0	0.105526		0.166426	0	0	0.332602	0	0.18956	0		0	0	0	0	0.311409	0	0	0	0	0	0
FA(19:0)_[M-H]1-	297.28	0.101792	0.912969	0	0.179889	0.312327	0.169084	0.563911	0	0.367744	0	0.174105	0.365426	0.185025	0	1.60913	2.94288	0.354069	0	0	0.4649	0.55697		0.443481	0	0.445825	1.06501	0	0.341306		0.400111	0.220471	0	0	0.702787	0	0		2.33841	0	0.235283	0.115721	0.678303	0.360133	0	0.332399	0	0.0752411	0
FA(19:1)_[M-H]1-	295.264	0.248033	0.239424	0.347682	0.163811	0	0.252593	0.412837	0.393611	0.175499	0.19317	0.419676	0.0995811	0	0.309481	0.401757	0.0553494	0	0.297584	0.320863	0.467762	0.863405		0.487681	0.438913	0.508872	0.344243	0.726502	0.157283		0	0	0.184814	0.625248	0.359739	0	0		0.0837375	0	0.166736	0.229681	0.537891	0.184385	0	0.226986	0.630546	0.143679	0
FA(20:0)_[M-H]1-	311.296	3.33641	2.86433	1.40156	1.833	1.69472	2.47471	2.08893	0	1.65133	1.95359	1.73667	1.58424	0.83737	0.334246	5.79997	4.55891	1.626	0.673509	0.84372	2.42704	0.878694		2.76824	1.6917	1.5382	0	0.816751	1.84733		2.29642	2.66773	1.43944	0.854426	2.56062	1.14182	0.450027		5.82996	0.312888	1.31427	1.79994	1.27695	1.89695	1.59017	2.30074	1.34815	1.72682	0.526598
FA(20:1)_[M-H]1-	309.28	0.207405	0.997519	0	0.282285	0.610979	0.0715255	0.922328	0	0.197873	0.243271	0.130947	0.447776	0	0.256592	0.625107	0	0.969279	0	0	1.02433	0.764503		0.588832	0	0.506335	0.567761	0.385039	0.112061		0.436451	0.732416	0.438282	0.711564	0.346343	0	0		0.277819	0	0.395574	0.301524	0	0.644508	0.188684	0.423842	0.656359	0.406997	0
FA(20:1)-OH_[M-H]1-	325.275	0.1049	0	0	0.0445426	0	0.0621107	0	0	0.167013	0	0	0	0	0	0	0.0593944	0	0	0	0	0.519204		0.1579	0.535512	0.125697	0	0	0.223313		0.143891	0.115978	0	0.481344	0	0	0		0	0	0	0.106058	0	0	0	0	0	0	0.279441
FA(20:2)_[M-H]1-	307.264	0	0.118336	0	0.0433427	0.180758	0	0.194501	0	0	0.180874	0	0.284477	0	0	0.0716377	0	0	0	0	0.189722	0.341341		0.121984	0	0.113567	0	0.383357	0		0	0	0	0.250936	0	0	0		0.0757017	0.299573	0	0	0	0	0.189338	0	0.193844	0.118275	0
FA(20:3)_[M-H]1-	305.249	0.089744	0.0513445	0	0.0947116	0	0.0756016	0.182134	0	0.0635959	0.179772	0	0.115724	0.18967	0	0	0	0	0	0	0	0.431933		0.0739198	1.13173	0.234866	0.457131	0	0		0.0976754	0.115889	0.150986	0	0.0978003	0	0		0	0	0	0	0.790291	0.242193	0	0.162535	0	0	0.550706
FA(20:4)_[M-H]1-	303.233	0	0	0.532794	0.0520476	0	0	0.483185	0	0.168301	0.21367	0	0	0.185961	0	0	0	0.4506	0	0.32052	0.141374	0.350059		0.0649134	1.30897	0.0877091	0	0.377076	0		0	0	0	0.48755	0.246989	0.159027	0		0.138255	0.32274	0	0.125571	0	0	0	0	0.290153	0	0
FA(20:5)_[M-H]1-	301.217	0	0.0399127	0	0.878676	0	0.112819	0	0	0	0	0.126407	0	0.142531	0	0.163088	0.262993	0	0	0	0	0		0	0	0	0	0	0		0	0	0	0	0.145586	0	0		0	0	0.246363	0	0	0	0	0	0.270567	0.0788911	0
FA(21:0)_[M-H]1-	325.311	0	0.116934	0	0	0	0	0	0.426467	0	0	0	0	0	0	0.35182	0.363666	0	0	0	0	0		0.0556708	0	0	0	0.376256	0		0	0	0	0	0	0.228472	0		0.712124	0	0	0	0	0	0	0	0	0	0
FA(22:0)_[M-H]1-	339.327	0.40868	0.506917	0	0	0.181397	0.0604263	0	0	0	0	0	0.0754663	0	0	2.86585	1.29782	0.378613	0	0.270625	0	0		0	0	0.0990746	0	0	0.0992069		0	0	0	0	0.158968	0	0		3.63358	0.225146	0	0	0.318862	0.218156	0	0	0	0	0.521193
FA(22:1)_[M-H]1-	337.311	0	0	0	0	0.197781	0	0	0	0	0	0	0	0	0	0.115376	0	0.689557	0	0	0.199913	0		0.0600437	0	0.0860771	0	0	0		0	0	0.162805	0.267272	0	0	0		1.34783	0	0.230914	0	0	0	0	0	0	0	0
FA(22:2)_[M-H]1-	335.296	0.0728913	0	0	0	0.18506	0	0	0	0	0	0.150807	0	0	0	0.0777328	0	0	0	0	0.106949	0		0	0	0.0850603	0	0	0		0	0	0	0	0.0719267	0	0.2241		0.0828513	0	0	0	0	0.203124	0	0	0	0.200138	0
FA(22:6)_[M-H]1-	327.233	0	0	0.696569	0.0762485	0.114171	0	0.0570396	0	0	0.180793	0	0	0	0	0	0	0	0	0.288063	0.0992262	0		0	0	0	0	0.371195	0		0	0.101586	0	0	0.0714147	0	0.341587		0.0705289	0	0	0	0.206095	0	0	0.275859	0	0	0
FA(23:0)_[M-H]1-	353.342	0	0.158135	0	0.0385094	0	0.0836109	0	0	0	0	0	0	0	0	1.19246	0.243618	0	0	0	0	0		0	0	0	0	0	0		0	0	0	0	0	0	0		1.86176	0	0	0.115882	0.208484	0	0	0	0	0	0
FA(24:0)_[M-H]1-	367.358	0.28576	1.20243	0	0	0	0	0	0	0.247529	0	0	0	0	0	6.22377	2.28563	0	0	0	0	0		0.276952	0	0.115692	0	0	0.121566		0	0	0.186245	0	0	0.20065	0		10.7832	0	0	0.10525	0	0.989835	0	0	0	0.109414	0.414637
FA(24:1)_[M-H]1-	365.342	0	0	0	0	0	0	0	0.395588	0	0	0	0	0	0	0	0	0	0	0	0	0		0	0	0	0.788665	0	0		0	0	0	0	0	0	0		0	0	0	0	0	0	0	0	0	0	0
FA(24:6)_[M-H]1-	355.264	0	0	0.500697	0	0	0	0	0	0	0	0	0	0	0	0	0	0	0	0	0	0		0	0	0	2.5234	0.461195	0		0	0	0	0.20353	0	0	0		0.0689259	0	0	0	0.677078	0.410445	0	0.251519	0.38069	0	0
FA(25:0)_[M-H]1-	381.373	0	0.116774	0	0	0	0	0	0	0	0	0	0	0	0	1.99804	0.979998	0	0	0.283008	0	0		0.0904489	0.427884	0	0	0	0		0	0	0	0	0	0	0		5.44459	0	0	0	0	0.202555	0	0	0	0	0
FA(26:0)_[M-H]1-	395.389	0	0	0	0	0	0	0	0	0.078275	0	0	0	0	0	1.05792	0.593686	0	0	0	0	0		0.0680076	0	0	0	0	0		0	0	0.158141	0	0	0	0		4.34599	0	0	0.189151	0	0	0	0	0	0	0
FA(30:0)_[M-H]1-	451.452	0	0	0	0	0	0	0	0	0	0	0	0	0	0	0	0	0	0	0	0	0		0	0	0	0	0	0		0	0	0	0	0	0	0		0	0	0	0	0	0	0	0.123135	0	0	0
FA(30:1)_[M-H]1-	449.436	0	0	0	0	0	0	0.0604115	0	0	0	0	0	0	0	0	0	0	0	0	0	0		0	0	0	0	0	0		0	0	0	0	0	0	0		0.0882207	0	0	0	0	0	0	0	0	0	0.375539
[truncated: 118 more columns]
