# Supplementary material for: The Lipid and Glyceride Profiles of Infant Formula Differ by Manufacturer, Region and Date Sold
Source: Nutrients. 2019 May 20;11(5):1122. doi: 10.3390/nu11051122 (PMC6567151; doi:10.3390/nu11051122)
Supplement: Supplementary file 1 [file nutrients-11-01122-s001.zip › nutrients-505317/Supp Figs/Samples list and blinding_2019-05-13.xlsx]

## Sheet: Sheet1
	Milk	Type	Source	Date(s) purchased					Region	Brand Code	Type code
1	Aptamil	1	Formula	2017-11		2018-06	2018-09	2019-01	UK	UKB2	0-6mo
2	Aptamil	2	Formula	2017-11		2018-06	2018-09	2019-01	UK	UKB2	6-12mo
3	Aptamil	3	Formula	2017-11		2018-06	2018-09	2019-01	UK	UKB2	12-24mo
4	Aptamil	4	Formula	2017-11		2018-06	2018-09	2019-01	UK	UKB2	24-36mo
5	Aptamil	H	Formula	2017-11		2018-06	2018-09	2019-01	UK	UKB2	0-6mo (Hungry)
6	Cow&Gate	1	Formula	2017-11		2018-06	2018-09	2019-01	UK	UKB4	0-6mo
7	Cow&Gate	2	Formula	2017-11		2018-06	2018-09	2019-01	UK	UKB4	6-12mo
8	Cow&Gate	3	Formula	2017-11		2018-06	2018-09	2019-01	UK	UKB4	12-24mo
9	Cow&Gate	4	Formula	2017-11		2018-06	2018-09	2019-01	UK	UKB4	24-36mo
10	Cow&Gate	H	Formula	2017-11		2018-06	2018-09	2019-01	UK	UKB4	0-6mo (Hungry)
11	HiPP	1	Formula	2017-11		2018-06	2018-09	2019-01	UK	UKB1	0-6mo
12	HiPP	2	Formula	2017-11		2018-06	2018-09	2019-01	UK	UKB1	6-12mo
13	HiPP	3	Formula	2017-11		2018-06	2018-09	2019-01	UK	UKB1	12-24mo
14	HiPP	4	Formula	2017-11		2018-06	2018-09	2019-01	UK	UKB1	24-36mo
15	HiPP	H	Formula	2017-11		2018-06	2018-09	2019-01	UK	UKB1	0-6mo (Hungry)
16	HiPP	Goodnight	Formula			2018-06	2018-09	2019-01	UK	UKB1	6-12mo (Night)
17	Nannycare	1	Formula	2017-11		2018-06	2018-09	2019-01	UK	UKB5	0-6mo
18	Nannycare	2	Formula	2017-11		2018-06	2018-09	2019-01	UK	UKB5	6-12mo
19	Nannycare	3	Formula	2017-11		2018-06	2018-09	2019-01	UK	UKB5	12-36mo
20	SMA	1PRO	Formula	2017-11		2018-06	2018-09	2019-01	UK	UKB3	0mo+
21	SMA	2	Formula	2017-11		2018-06	2018-09	2019-01	UK	UKB3	6-12mo
22	SMA	3PROtoddler	Formula	2017-11		2018-06	2018-09	2019-01	UK	UKB3	12-36mo
23	SMA	Easytodigest	Formula			2018-06			UK	UKB3	0mo+
24	SMA	HPOW	Formula	2017-11		2018-06	2018-09	2019-01	UK	UKB3	0-6mo (Hungry)
25	SMA	WysoyPOW	Formula	2017-11		2018-06	2018-09	2019-01	UK	UKB3	0mo+
26	Dairyfree	Soya	Fresh	2017-11		2018-06	2018-09	2019-01	UK	-	-
27	Jersey	Cow	Fresh	2017-11		2018-06	2018-09	2019-01	UK	-	-
28	Lactosefree	Cow	Fresh	2017-11		2018-06	2018-09	2019-01	UK	-	-
29	Pro-active	Cow	Fresh	2017-11		2018-06	2018-09	2019-01	UK	-	-
30	Protein milk	Cow	Fresh	2017-11		2018-06	2018-09	2019-01	UK	-	-
31	Semi-Skimmed	Cow	Fresh	2017-11		2018-06	2018-09	2019-01	UK	-	-
32	Semi-Skimmed	Goat	Fresh	2017-11		2018-06	2018-09	2019-01	UK	-	-
33	Skimmed	Cow	Fresh	2017-11		2018-06	2018-09	2019-01	UK	-	-
34	Skimmed	Goat	Fresh	2017-11		2018-06	2018-09	2019-01	UK	-	-
35	Whole	Cow	Fresh	2017-11		2018-06	2018-09	2019-01	UK	-	-
36	Whole	Goat	Fresh	2017-11		2018-06	2018-09	2019-01	UK	-	-
37	Marvel	Cow	Powder	2017-11		2018-06	2018-09	2019-01	UK	UKP1	-
38	Aspen	Infacare1	Formula		2018-03				SA	SAB1	0-6mo
39	Aspen	Infacare2	Formula		2018-03				SA	SAB1	6-12mo
40	Aspen	Infacare3	Formula		2018-03				SA	SAB1	12-36mo
41	Nestle	Nansensitive	Formula		2018-03				SA	SAB2	0-6mo
42	Nestle	Nanoptipro1	Formula		2018-03				SA	SAB2	0-6mo
43	Nestle	Nanoptipro2	Formula		2018-03				SA	SAB2	6-12mo
44	Nestle	Nanpelargon1	Formula		2018-03				SA	SAB2	0-6mo
45	Nestle	Nanpelargon2	Formula		2018-03				SA	SAB2	6-12mo
46	Nestle	Lactogen1	Formula		2018-03				SA	SAB2	0-6mo
47	Nestle	Lactogen2	Formula		2018-03				SA	SAB2	6-12mo
48	Nestle	Lactogen3	Formula		2018-03				SA	SAB2	12mo+
49	Nestle	Nido1+	Formula		2018-03				SA	SAB2	12mo+
50	Novalac	Infantform1	Formula		2018-03				SA	SAB3	0-6mo
51	Novalac	Infantform2	Formula		2018-03				SA	SAB3	6-12mo
52	Novalac	Infantform3	Formula		2018-03				SA	SAB3	12mo+
53	Wyeth	S-26startform1	Formula		2018-03				SA	SAB4	0-6mo
54	Wyeth	S-26Promil	Formula		2018-03				SA	SAB4	6-12mo
55	Wyeth	S-26Progress	Formula		2018-03				SA	SAB4	12-36mo
56	AH	1	Formula	2017-11					NL	NLB1	0-6mo
57	Nutrilon	1	Formula	2017-11					NL	NLB2	0-6mo
58	Hero	1	Formula	2017-11					NL	NLB3	0-6mo
59	Hero	Preterm	Formula		2018-04				NL	NLB3	0-6mo
60	Hero	1	Formula		2018-04				NL	NLB3	0-6mo
61	Hero	2	Formula		2018-04				NL	NLB3	6-10mo
62	Hero	3	Formula		2018-04				NL	NLB3	10-12mo
63	Hero	4	Formula		2018-04				NL	NLB3	12-24mo
64	Hero	5	Formula		2018-04				NL	NLB3	24mo+
65	Nutrilon	1	Formula		2018-04				NL	NLB2	0-6mo
66	Nutrilon	2	Formula		2018-04				NL	NLB2	6-10mo
67	Nutrilon	3	Formula		2018-04				NL	NLB2	10-12mo
68	Nutrilon	4	Formula		2018-04				NL	NLB2	12-24mo
69	Nutrilon	5	Formula		2018-04				NL	NLB2	24-36mo
70	Nutrilon	6	Formula		2018-04				NL	NLB2	36mo+
